# Supplementary material for: Identification of multipotent drugs for COVID-19 therapeutics with the evaluation of their SARS-CoV2 inhibitory activity
Source: Comput Struct Biotechnol J. 2021 Apr 7;19:1998–2017. doi: 10.1016/j.csbj.2021.04.014 (PMC8025584; doi:10.1016/j.csbj.2021.04.014)
Supplement: Supplementary data 1 [file mmc1.zip]

Archive with 11 entries (11 files):
- Supplementary_methods_Covid.docx
- Supplementary Fig. 1.tif
- Supplementary Fig. 2.tif
- Supplementary Fig. 3.tif
- Supplementary Table 1.xlsx
- Supplementary Table 2.xlsx
- Supplementary Table 3.xlsx
- Supplementary Table 4.xlsx
- Supplementary Table 5.xlsx
- Supplementary Table 6.xlsx
- Supplementary Table 7.xlsx
