# Supplementary material for: Identification of multipotent drugs for COVID-19 therapeutics with the evaluation of their SARS-CoV2 inhibitory activity
Source: Comput Struct Biotechnol J. 2021 Apr 7;19:1998–2017. doi: 10.1016/j.csbj.2021.04.014 (PMC8025584; doi:10.1016/j.csbj.2021.04.014)
Supplement: Supplementary data 1 [file mmc1.zip › Supplementary Table 1.xlsx]

## Sheet: PL Pro
DRUG NAME	GLIDE SCORE
GALIDESIVIR	-12.68
METHOTREXATE	-11.9875
PRALATREXATE	-11.76
FOLIC ACID	-11.4075
ANGIOTENSISN II	-10.9
CAPREOMYCINE	-9.931
GANCICLOVIR	-9.77556
DAUNONUBICIN	-9.71256
LAMIVUDINE	-9.68451
ACYCLOVIR	-9.66182
TELMISARTAN	-9.6547
DIDANOSINE	-9.65141
CEFTRIAXONE	-9.64482
PEMETREXED	-9.61093
RAMIPRILAT	-9.60703
ENALAPRILAT	-9.60286
GEMCITABINE	-9.59815
CEFPIRAMIDE	-9.59666
LEVOMEFOLATE	-9.5753
INARIGIVIR	-9.57194
KETOCONAZOLE	-9.5586
PENTAGASTRIN	-9.55549
QUINAPRIL	-9.54451
CEFTAROLINE	-9.53401
FLUOROURACIL	-9.52073
CEFONICID	-9.51932
PODOFILOX	-9.51032
FOSINOPRILAT	-9.50252
LEUCOVORIN	-9.50002
TENOFOVIR	-9.49182
GLASDEGIB	-9.45504
CEFOPERAZONE	-9.43259
TOFACITINIB	-9.42728
TENOFOVIR ALAFENAMIDE	-9.42584
CROMOLYN	-9.41843
CEFDINIR	-9.40612
CANGRELOR	-9.4046
LENALIDOMIDE	-9.3946
ENTECAVIR	-9.38227
CEPHRADINE	-9.36006
CILOSTAZOL	-9.3377
PANOBINOSTAT	-9.32826
FLUOROURACIL	-9.30007
MOEXIPRIL	-9.29753
CEFAMANDOLE NAFATE	-9.29466
ZALCITABINE	-9.28889
QUINAPRILAT	-9.26975
TENOFOVIR DISOPROXIL	-9.26768
PROTIRELIN	-9.26305
PENCICLOVIR	-9.235
LINEZOLID	-9.21905
CEPHALOGLYCIN	-9.21186
TOPOTECAN	-9.20317
CABOTEGRAVIR	-9.19665
DINOPROST	-9.19284
MOEXIPRILAT	-9.19233
TRAZODONE	-9.18854
MYCOPHENOLATE MOFETIL	-9.18712
CEFOTIAM	-9.17608
DANTROLENE	-9.17558
CEFADROXIL	-9.16064
CIDOFOVIR	-9.15941
FLIBANSERIN	-9.1472
CLOFARABINE	-9.14559
SARALASIN	-9.14083
NESBUVIR	-9.13112
PENTOSAN POLYSULFATE	-9.12303
MONTELUKAST	-9.123
CEFTOLOZANE	-9.1183
SPIRAPRILAT	-9.08933
VEMURAFENIB	-9.07957
PARITAPREVIR	-9.07347
TRICHLORMETHIAZIDE	-9.06741
SOFOSBUVIR	-9.06541
CLADRIBINE	-9.05786
ROVAFOVIR ETALAFENAMIDE	-9.05602
CLOFARABINE	-9.05105
GEMCITABINE	-9.05072
TRICHLORMETHIAZIDE	-9.05059
FLUDARABINE	-9.04018
IDELALISIB	-9.03874
UNOPROSTONE	-9.02764
CIDOFOVIR	-9.02032
PASIREOTIDE	-9.02
CABOZANTINIB	-9.00608
TRANDOLAPRILAT	-9.00568
valganciclovir	-9.00217
DACLATASVIR	-8.99481
TERCONAZOLE	-8.98932
FLUDARABINE PHOSPHATE	-8.98498
CLADRIBINE	-8.97116
FLUDARABINE	-8.97098
GLUTATHIONE DISULFIDE	-8.96683
NELARABINE	-8.94421
CEFAMANDOLE	-8.94227
DEFERASIROX	-8.93802
GEMCITABINE	-8.92775
ELUXADOLINE	-8.91794
CEPHAPIRIN	-8.91559
RIBOFLAVIN PHOSPHATE	-8.91348
DIDANOSINE	-8.8993
RITONAVIR	-8.89697
TELOTRISTAT ETHYL	-8.89489
NELARABINE	-8.88697
CEFORANIDE	-8.88578
TIPRANAVIR C-14	-8.88361
TRICHLORMETHIAZIDE	-8.87754
SAPROPTERIN	-8.86742
ADEFOVIR	-8.86606
AXITINIB	-8.85987
CEFPROZIL	-8.85458
TROGLITAZONE	-8.85164
TICARCILLIN	-8.84571
FLUDARABINE PHOSPHATE	-8.84369
VALOMACICLOVIR	-8.84113
DIDANOSINE	-8.83075
FENOLDOPAM	-8.82287
ADEFOVIR	-8.81972
LAPATINIB	-8.81796
CYCLOTHIAZIDE	-8.81568
BENAZEPRILAT	-8.81125
TICAGRELOR	-8.79927
FOSAPREPITANT	-8.79266
FOSPHENYTOIN	-8.77996
MOXALACTAM	-8.7625
CEFOXITIN	-8.76204
NITISINONE	-8.76039
CEPHALOTHIN	-8.75872
PALIPERIDONE	-8.75435
FENOLDOPAM	-8.74784
ENTECAVIR	-8.74571
CEFDITOREN PIVOXIL	-8.74504
AZATHIOPRINE	-8.73768
IRINOTECAN	-8.73094
DABIGATRAN	-8.72448
PRADEFOVIR	-8.72403
CYTARABINE	-8.71988
NITROFURANTOIN	-8.70942
ERTAPENEM	-8.69826
HYDROCHLOROTHIAZIDE	-8.69125
LUBIPROSTONE	-8.69072
PANTOPRAZOLE	-8.66874
CARBENICILLIN	-8.66548
ETHOTOIN	-8.65641
AMINOGLUTETHIMIDE	-8.65615
TELBIVUDINE	-8.65443
KETOPROFEN	-8.65408
PMPA PRODRUG	-8.64866
THIOGUANINE	-8.63812
COBICISTAT	-8.63634
DELAVIRDINE	-8.62072
NELFINAVIR	-8.61959
VALTREX	-8.61436
PRADEFOVIR MESYLATE	-8.61349
CEFTAZIDIME	-8.60476
SOFOSBUVIR	-8.60168
OMEPRAZOLE	-8.59253
AZTREONAM	-8.57113
ACARBOSE	-8.56863
RAMIPRIL	-8.56738
SOVAPREVIR	-8.56649
TILUDRONATE	-8.56378
ALAMIFOVIR	-8.56012
AMPICILLIN	-8.55797
OLODATEROL	-8.55393
ROSIGLITAZONE	-8.55312
URIDINE TRIACETATE	-8.55257
BUTOCONAZOLE	-8.55024
ZALCITABINE	-8.54528
BIOTIN	-8.54169
SUCCIMER	-8.51881
ACETOHEXAMIDE	-8.51223
ACALABRUTINIB	-8.50839
TRANDOLAPRIL	-8.49459
GANCICLOVIR	-8.49044
CEFACLOR	-8.48804
CARPROFEN	-8.4818
ALBENDAZOLE	-8.47772
LOVASTATIN	-8.47707
ECONAZOLE	-8.47541
DUVELISIB	-8.4708
URIDINE	-8.4654
VIDARABINE	-8.45968
TREPROSTINIL	-8.44325
REMDESIVIR	-8.43666
BIMATOPROST	-8.42719
BICALUTAMIDE	-8.41836
TECOVIRIMAT	-8.41523
NATEGLINIDE	-8.41221
TOFACITINIB	-8.41219
BENZTHIAZIDE	-8.40928
THIOGUANINE	-8.40751
ADENOSINE	-8.40695
FLUDARABINE	-8.4069
CARBAMAZEPINE	-8.40266
SUVOREXANT	-8.3885
URIDINE TRIACETATE	-8.38847
PALBOCICLIB	-8.38279
CEFOTETAN	-8.38184
NITROFURANTOIN	-8.37622
LAROTRECTINIB	-8.37611
FILIBUVIR	-8.37311
GANCICLOVIR	-8.37275
SETROBUVIR	-8.37032
CEFAZOLIN	-8.36805
MACIMORELIN	-8.36461
TOLMETIN	-8.36352
CARBENICILLIN INDANYL	-8.36068
ACETOHEXAMIDE	-8.35086
BENAZEPRIL	-8.34689
MYCOPHENOLIC ACID	-8.34556
SAQUINAVIR	-8.34457
OLAPARIB	-8.34162
AVATROMBOPAG	-8.34137
AZACITIDINE	-8.33498
DROPERIDOL	-8.33351
ESLICARBAZEPINE	-8.32841
ALLOPURINOL	-8.32452
OXCARBAZEPINE	-8.32178
ACETOHEXAMIDE	-8.31984
TRAVOPROST	-8.30945
NEDOCROMIL	-8.30844
METOLAZONE	-8.30814
EPINASTINE	-8.30802
RALOXIFENE	-8.2918
PIOGLITAZONE	-8.28446
TEDIZOLID PHOSPHATE	-8.2826
ARFORMOTEROL	-8.28155
ZOLEDRONIC ACID	-8.28129
DABRAFENIB	-8.27948
CAPECITABINE	-8.27839
BICTEGRAVIR	-8.27627
MEBENDAZOLE	-8.27533
TELBIVUDINE	-8.27336
OMACETAXINE MEPESUCCINATE	-8.26661
TRIFLURIDINE	-8.25196
TADALAFIL	-8.24865
CEFUROXIME AXETIL	-8.24512
AMINOGLUTETHIMIDE	-8.24489
INOSINE PRANOBEX	-8.24171
OXYPHENBUTAZONE	-8.23867
ABACAVIR	-8.23633
METHYLENE BLUE	-8.22494
CEFMETAZOLE	-8.22255
AMDOXOVIR	-8.22207
ONDANSETRON	-8.21993
TELOTRISTAT	-8.21802
METHSUXIMIDE	-8.21788
CEPHALEXIN	-8.21457
ELAGOLIX	-8.21453
KETOPROFEN	-8.21323
BAZEDOXIFENE	-8.21275
VALGANCICLOVIR	-8.21121
ISAVUCONAZONIUM	-8.20531
CEFIXIME	-8.20332
DABIGATRAN ETEXILATE	-8.19653
TAFLUPROST	-8.19113
ADENOSINE	-8.18681
OXTRIPHYLLINE	-8.18679
EMIVIRINE	-8.18385
KETOPROFEN	-8.16914
FORMOTEROL	-8.16178
AZATHIOPRINE	-8.15501
ARBUTAMINE	-8.15086
DEXRAZOXANE	-8.15067
THEOPHYLLINE	-8.15053
TRICLABENDAZOLE	-8.14734
MUPIROCIN	-8.14587
WARFARIN	-8.14364
KETOROLAC	-8.14355
LYPRESSIN	-8.14281
MITOMYCIN	-8.13775
ZIDOVUDINE	-8.13229
CIDOFOVIR	-8.12735
ANAGRELIDE	-8.12308
TOLMETIN	-8.11916
WARFARIN	-8.11837
SIPONIMOD	-8.11664
SULFASALAZINE	-8.11608
DELEOBUVIR	-8.11413
GLUTETHIMIDE	-8.11404
RIBOFLAVIN	-8.10947
CIDOFOVIR	-8.10791
SULFOXONE	-8.10585
OXCARBAZEPINE	-8.1038
FENOFIBRATE	-8.1033
ALPROSTADIL	-8.10038
FLOXURIDINE	-8.09998
PRITELIVIR	-8.09853
LEUCOMETHYLENE	-8.09624
CEFTAROLINE	-8.09253
UPRIFOSBUVIR	-8.09103
OLSALAZINE	-8.09061
CARVEDILOL	-8.08814
TRIMETHOPRIM	-8.08346
CEFOTAXIME	-8.07936
LATANOPROST	-8.07599
SAPROPTERIN	-8.07257
THIOPENTAL	-8.07051
HYDROXYSTILBAMIDINE	-8.06657
ILOPROST	-8.06315
BRIVUDINE	-8.06013
TAZAROTENE	-8.05808
EPOPROSTENOL	-8.05631
LISINOPRIL	-8.04742
DOLUTEGRAVIR	-8.04403
ALOSETRON	-8.0427
STAVUDINE	-8.04016
VISMODEGIB	-8.03346
ELSULFAVIRINE	-8.03043
ISAVUCONAZOLE	-8.02742
VIDARABINE	-8.02637
PENICILLIN V	-8.02607
RIVAROXABAN	-8.02389
URACIL MUSTARD	-8.0163
BMS-488043	-8.01531
ALOVUDINE	-8.0133
VALSARTAN	-8.00541
ACETOPHENAZINE	-8.00537
THALIDOMIDE	-8.00349
RESERPINE	-8.00288

## Sheet: 3CL
DRUG NAME	GLIDE SCORE
LYPRESSIN	-12.2976
OCTREOTIDE	-10.9865
CARFILZOMIB	-10.6481
RUPINTRIVIR	-10.5812
LOPINAVIR	-10.5627
LAPATINIB	-10.5215
RITONAVIR	-10.4808
VASOPRESSIN	-10.3191
PENTAGASTRIN	-10.3001
VIOMYCIN	-10.2875
FOSAPREPITANT	-10.1802
COBICISTAT	-10.1744
ANGIOTENSIN II	-10.166
DESMOPRESSIN	-10.0492
ELUXADOLINE	-9.9746
PLAZOMICIN	-9.81692
CASPOFUNGIN	-9.73301
CEFTAROLINE	-9.62698
SARALASIN	-9.58472
CAPREOMYCIN	-9.54419
DELEOBUVIR	-9.48834
PASIREOTIDE	-9.41929
CANGRELOR	-9.39127
SAQUINAVIR	-9.37416
TIGECYCLINE	-9.33096
MONTELUKAST	-9.29577
Inarigivir_soproxil	-9.2523
DRONEDARONE	-9.24627
ATORVASTATIN	-9.23302
OXYTOCIN	-9.15636
ALATROFLOXACIN	-9.15021
LANREOTIDE	-9.07011
ISAVUCONAZONIUM	-9.06673
LETERMOVIR	-9.01704
AMIKACIN	-9.0137
BRECANAVIR	-9.01181
EPTIFIBATIDE	-9.00029
PAROMOMYCIN	-8.90874
MACIMORELIN	-8.8597
ELTROMBOPAG	-8.83346
DALFOPRISTIN	-8.81077
INDACATEROL	-8.7957
NEOMYCIN	-8.78582
SOVAPREVIR	-8.73943
TIPRANAVIR	-8.69975
REVEFENACIN	-8.68573
FALDAPREVIR	-8.68118
PIMOZIDE	-8.68
CLADRIBINE	-8.66957
TIPRANAVIR	-8.64558
CEFOPERAZONE	-8.61737
ERTAPENEM	-8.5801
CEFPIRAMIDE	-8.57799
REGADENOSON	-8.57
SETROBUVIR	-8.55582
POSACONAZOLE	-8.54225
DABIGATRAN ETEXILATE	-8.51893
MIDOSTAURIN	-8.51118
COBLOPASVIR	-8.49986
TENIPOSIDE	-8.47463
ALISKIREN	-8.43769
TELMISARTAN	-8.43516
FLUDARABINE	-8.43251
CEFTOLOZANE	-8.41976
FOSINOPRIL	-8.39608
ENCORAFENIB	-8.34143
SOFOSBUVIR	-8.34039
IVOSIDENIB	-8.32533
TELAPREVIR	-8.29994
GEFITINIB	-8.29043
GEMCITABINE	-8.28837
ITRACONAZOLE	-8.27885
VILAZODONE	-8.26611
SILODOSIN	-8.25972
PITAVASTATIN	-8.25893
ATAZANAVIR	-8.24127
PRITELIVIR	-8.23743
ULIPRISTAL ACETATE	-8.23419
AMOXICILLIN	-8.2299
METHOTREXATE	-8.22412
QUINAPRIL	-8.20954
CEFOXITIN	-8.20946
ELSULFAVIRINE	-8.19988
DORIPENEM	-8.19499
LOMITAPIDE	-8.1793
ENALAPRIL	-8.16453
FLIBANSERIN	-8.16315
ZALCITABINE	-8.14858
IXAZOMIB CITRATE	-8.14209
ELETRIPTAN	-8.14142
FLUVASTATIN	-8.13873
INCIVEK	-8.13795
PACLITAXEL	-8.12809
IBUTILIDE	-8.12247
GILTERITINIB	-8.1075
TELOTRISTAT ETHYL	-8.10308
METHYSERGIDE	-8.08908
NINTEDANIB	-8.07847
LABETALOL	-8.07732
PARICALCITOL	-8.07115
ERGOTAMINE	-8.06818
FOSTEMSAVIR	-8.06395
ARBUTAMINE	-8.06084
IDELALISIB	-8.05731
NELARABINE	-8.05657
PENCICLOVIR	-8.05081
RIBOFLAVIN PHOSPHATE	-8.04837
IVABRADINE	-8.04624
VALRUBICIN	-8.04503
SULFINPYRAZONE	-8.04391
DELAFLOXACIN	-8.04001
LIFITEGRAST	-8.03333
DANOPREVIR	-8.03004
FEXOFENADINE	-8.01907
MIRABEGRON	-8.00626

## Sheet: RdRp
DRUG NAME	GLIDE SCORE
FLUDARABINE	-11.0385
TEMSAVIR	-10.9449
RIBAVIRIN	-10.4355
ACROBASE	-10.2999
REMDESIVIR	-9.97964
ARGATROBAN	-9.76083
FALDAPREVIR	-9.73303
CEFAMANDOLE NAFATE	-9.68184
CEPHAPIRIN	-9.66434
BENDAMUSTINE	-9.65163
PASIREOTIDE	-9.64356
ACRIVASTINE	-9.64321
TENOFOVIR EXALIDEX	-9.64119
CEPHALOGLYCIN	-9.63273
LIFITEGRAST	-9.63009
PEMETREXED	-9.62894
Dolutegravir	-9.62049
CARBIDOPA	-9.62013
REGADENOSON	-9.62
REPAGLINIDE	-9.60833
FENOFIBRIC ACID	-9.5999
NAPROXEN	-9.59603
FOSTAMATINIB	-9.58361
COLFOSCERIL PALMITATE	-9.5826
LACTIC ACID	-9.58192
FOSINOPRILAT	-9.56446
OXAPROZIN	-9.5633
DEXTROTHYROXINE	-9.56227
CLAVULANATE	-9.56063
DIFLUNISAL	-9.55439
FLUOROURACIL	-9.54882
ARTESUNATE	-9.54496
DIFENOXIN	-9.54101
TICLOPIDINE	-9.52833
MOXALACTAM	-9.5249
SUCCIMER	-9.52422
SACUBITRIL	-9.5195
M CLADRIBINE	-9.51294
ALVIMOPAN	-9.50827
FLUDARABINE PHOSPHATE	-9.50759
PIMODIVIR	-9.50027
CARGLUMIC ACID	-9.47796
ALITRETINOIN	-9.47301
RIBOFLAVIN PHOSPHATE	-9.46865
FEBUXOSTAT	-9.45753
PHENYLACETATE	-9.45383
CEFMETAZOLE	-9.4529
MEZLOCILLIN	-9.44872
TICARCILLIN	-9.44381
CLINDAMYCIN PHOSPHATE	-9.4356
HIPPURATE	-9.43408
IBUPROFEN	-9.43055
RISEDRONATE	-9.42692
BEPOTASTINE	-9.4232
LORACARBEF	-9.42246
MONTELUKAST	-9.42086
M CLOFARABINE	-9.41772
NAFCILLIN	-9.41501
AMPICILLIN	-9.39581
EFLORNITHINE	-9.39137
ELBASVIR	-9.3907
ELTROMBOPAG	-9.38508
GEMIFLOXACIN	-9.37543
GLUTATHIONE DISULFIDE	-9.36902
PACLITAXEL	-9.36275
PENICILLIN V	-9.36149
TENOFOVIR	-9.35574
ADEFOVIR	-9.35484
TIPRANAVIR	-9.34318
M CLOPIDOGREL	-9.33983
CIPROFLOXACIN	-9.33573
DESMOPRESSIN	-9.32062
LIOTHYRONINE	-9.31816
TREPROSTINIL	-9.31636
MYCOPHENOLIC ACID	-9.31157
CANGRELOR	-9.31025
CANDESARTAN	-9.30475
CHLORAMBUCIL	-9.29903
BROMFENAC	-9.29561
LEVOTHYROXINE	-9.29446
APLAVIROC	-9.28778
CYCLACILLIN	-9.28709
M CYTARABINE	-9.28385
BALSALAZIDE	-9.27571
LYPRESSIN	-9.26788
FEXOFENADINE	-9.26714
CABOTEGRAVIR	-9.24174
CEFOTAXIME	-9.22912
QUINAPRILAT	-9.22415
TRANEXAMIC ACID	-9.22367
MOEXIPRILAT	-9.22222
TRETINOIN	-9.22036
GABAPENTIN	-9.21946
TIAGABINE	-9.21901
FOSTEMSAVIR	-9.21762
IMIPENEM	-9.21499
PROBENECID	-9.20678
TAZOBACTAM	-9.20288
ZOLEDRONIC ACID	-9.20154
NALIDIXIC ACID	-9.19921
TYROSINE	-9.19727
CEFDITOREN	-9.19549
PRALATREXATE	-9.19196
PENICILLIN G	-9.18814
LANINAMIVIR OCTANOATE	-9.18223
AMBRISENTAN	-9.18
ENOXACIN	-9.17938
CLORAZEPATE	-9.17792
M TAZAROTENE	-9.17483
TILUDRONATE	-9.17247
M ALCAFTADINE	-9.16817
CAPTOPRIL	-9.16263
RALTEGRAVIR	-9.16038
LEVODOPA	-9.15955
CEFPROZIL	-9.15416
KETOROLAC	-9.15242
BROMOCRIPTINE	-9.15
CEFACLOR	-9.149
ASPIRIN	-9.14678
LEVOFLOXACIN	-9.12108
METHICILLIN	-9.10766
CEFTIZOXIME	-9.10495
BEXAROTENE	-9.10446
VOXILAPREVIR	-9.10119
MEFENAMIC ACID	-9.10069
CEFUROXIME	-9.09725
BOCEPREVIR	-9.09676
GANCICLOVIR	-9.09365
VEDROPREVIR	-9.09243
PAMIDRONATE	-9.08977
FOLIC ACID	-9.0897
M SOFOSBUVIR	-9.07925
DICLOFENAC	-9.07742
EPROSARTAN	-9.06906
AVATROMBOPAG	-9.06706
OBETICHOLIC ACID	-9.06406
OXTRIPHYLLINE	-9.06374
NORFLOXACIN	-9.06198
CEFOXITIN	-9.06104
ATORVASTATIN	-9.0601
CEFORANIDE	-9.0596
PENTAGASTRIN	-9.05664
LEVOCETIRIZINE	-9.05278
SARALASIN	-9.04555
BIOTIN	-9.04505
LOVASTATIN	-9.0377
LESINURAD	-9.03295
AMDINOCILLIN	-9.03077
TRANDOLAPRIL	-9.02721
FLUVASTATIN	-9.02635
DEFERASIROX	-9.02624
NATEGLINIDE	-9.02366
BETAMETHASONE PHOSPHATE	-9.02269
CEFTAZIDIME	-9.01644
ENTECAVIR	-9.01609
TIROFIBAN	-9.00773
VALSARTAN	-8.99993
PERAMIVIR	-8.99899
THIOGUANINE	-8.99898
CARBENICILLIN INDANYL	-8.99692
LEVOCABASTINE	-8.9918
CEFMENOXIME	-8.98503
LOSARTAN	-8.98415
RAMIPRIL	-8.98001
SUPROFEN	-8.9781
AMLEXANOX	-8.97273
SIPONIMOD	-8.96911
PRAVASTATIN	-8.96701
NELARABINE	-8.96411
DALFOPRISTIN	-8.96108
OLSALAZINE	-8.94254
M TAFLUPROST	-8.94017
INARIGIVIR	-8.93999
AMFENAC	-8.93686
CEFTAROLINE	-8.93498
AMINOSALICYLIC ACID	-8.93003
DINOPROST	-8.92918
BENAZEPRILAT	-8.92914
CEFOTETAN	-8.92885
ALATROFLOXACIN	-8.92144
INDOMETHACIN	-8.91949
CEPHALOTHIN	-8.91884
M PRASUGREL	-8.91601
DICLOXACILLIN	-8.91317
CINOXACIN	-8.90744
M GEMCITABINE	-8.90729
METYROSINE	-8.90667
BENAZEPRIL	-8.90389
CEFONICID	-8.90329
OMBITASVIR	-8.90009
METHYLPREDNISOLONE SUCCINATE	-8.89757
CERIVASTATIN	-8.89434
LUMACAFTOR	-8.89301
FLURBIPROFEN	-8.8926
OCTREOTIDE	-8.88892
PERINDOPRIL	-8.88728
CEFTRIAXONE	-8.88514
CIDOFOVIR	-8.8838
TELOTRISTAT	-8.87509
MESALAMINE	-8.87429
IBANDRONATE	-8.87412
QUINAPRIL	-8.87282
OFLOXACIN	-8.87075
OLMESARTAN	-8.87073
AMOXICILLIN	-8.87017
MOEXIPRIL	-8.86495
SPIRAPRILAT	-8.86354
PENICILLAMINE	-8.86338
LISINOPRIL	-8.86051
Glecaprevir	-8.86031
PIPERACILLIN	-8.85736
RUZASVIR	-8.85063
DEOXYCHOLIC ACID	-8.84366
SPIRAPRIL	-8.84318
M PENCICLOVIR	-8.84145
ESTRAMUSTINE PHOSPHATE	-8.8411
CARPROFEN	-8.83923
VABORBACTAM	-8.83804
TELMISARTAN	-8.83754
ETHACRYNATE	-8.83728
PYRAZINOIC ACID	-8.8371
TROVAFLOXACIN	-8.83387
METHYLDOPA	-8.8254
OXACILLIN	-8.8238
LETERMOVIR	-8.82369
PITAVASTATIN	-8.81683
MECLOFENAMATE	-8.81382
CIDOFOVIR	-8.81164
ISOTRETINOIN	-8.81012
ERTAPENEM	-8.80718
TRICLOFOS	-8.80046
ENALAPRILAT	-8.79945
CEFEPIME	-8.79586
ENALAPRIL	-8.79039
CELECOXIB	-8.78
SULFASALAZINE	-8.77941
CEFTIBUTEN	-8.77666
UMIFENOVIR	-8.7636
BACLOFEN	-8.75006
CEFDINIR	-8.74984
KETOPROFEN	-8.74277
EFAVIRENZ	-8.73713
CLOFIBRATE	-8.7291
ETIDRONATE	-8.72686
DELAVIRDINE	-8.72089
DELEOBUVIR	-8.71569
LOMIBUVIR	-8.71273
METHOTREXATE	-8.70471
CLOXACILLIN	-8.70462
INOSINE PRANOBEX	-8.70144
ALPROSTADIL	-8.7007
M NABUMETONE	-8.69953
FOSNETUPITANT	-8.69665
CEFPIRAMIDE	-8.69458
OSELTAMIVIR	-8.69218
FOSINOPRIL	-8.68142
CETIRIZINE	-8.67946
GEMFIBROZIL	-8.67814
ZALCITABINE	-8.67455
SULBACTAM	-8.67321
CEPHALEXIN	-8.66797
DEXAMETHASONE PHOSPHATE	-8.66225
CEFADROXIL	-8.65985
RADALBUVIR	-8.65893
LODOXAMIDE	-8.65758
ASUNAPREVIR	-8.65336
CEFAMANDOLE	-8.64472
PHENYLBUTYRATE	-8.64073
TRANDOLAPRILAT	-8.59353
FENOPROFEN	-8.57876
CHLORTHALIDONE	-8.56
BRINCIDOFOVIR	-8.55814
LANINAMIVIR	-8.52994
VALDECOXIB	-8.52904
ROFECOXIB	-8.52797
DIDANOSINE	-8.51671
AZTREONAM	-8.50955
AZILSARTAN KAMEDOXOMIL	-8.49867
OSELTAMIVIR ACID	-8.48891
CILASTATIN	-8.47096
CHENODIOL	-8.4561
ICOSAPENT	-8.45199
L-GLUTAMINE	-8.45081
SETROBUVIR	-8.42668
MUPIROCIN	-8.38927
M FINGOLIMOD	-8.38207
IDELALISIB	-8.37098
DACLATASVIR	-8.36881
CROMOLYN	-8.34741
TIPRANAVIR C-14	-8.34162
CARBOPROST	-8.34069
ZANAMIVIR	-8.32212
LEVOCARNITINE	-8.31226
PREGABALIN	-8.30501
BRIVUDINE	-8.29188
VALRUBICIN	-8.29099
FOSAMPRENAVIR	-8.27868
ATAZANAVIR	-8.26776
FIALURIDINE	-8.25766
GRAZOPREVIR	-8.25474
BETAINE	-8.21218
SOVAPREVIR	-8.17328
GABAPENTIN ENACARBIL	-8.16648
VALPROIC ACID	-8.15555
Vaniprevir	-8.14858
PARITAPREVIR	-8.14477
ELSULFAVIRINE	-8.1181
COBLOPASVIR	-8.08906
VENETOCLAX	-8.07263
DANOPREVIR	-8.06682
DAUNORUBICIN	-8.06504
EPOPROSTENOL	6
GALDESIVIR	-9.18

## Sheet: Helicase
DRUG NAME	GLIDE SCORE
METHOTREXATE	-10.3828
CANGRELOR	-9.90093
CLAVULANATE	-9.8408
OCTREOTIDE	-9.62612
LANREOTIDE	-9.53423
TRIMETHOPRIM	-9.025
LYPRESSIN	-9.00399
CEFIXIME	-8.87
SARALASIN	-8.84121
ASCORBIC ACID	-8.81
VEDROPREVIR	-8.75045
VASOPRESSIN	-8.71225
DESMOPRESSIN	-8.69242
PEMETREXED	-8.56102
SAMATASVIR	-8.42128
FLUOROURACIL	-8.39471
ALVIMOPAN	-8.38568
CLOFARABINE	-8.33342
PIBRENTASVIR	-8.17984
OXYTOCIN	-8.07586
BENDAMUSTINE	-8.05968
VENETOCLAX	-8.04852
ELBASVIR	-8.03871
FOLIC ACID	-8.60036
ANGIOTENSIS	-9.05255
FOSFOMYCIN	-8.97
MESALAMINE	-8.26
FALDAPREVIR	-8.74
MONTELUKAST	-8.89

## Sheet: 3-5_exo
DRUG NAME	GLIDE SCORE
CANGRELOR	-11.7852
VENETOCLAX	-9.92374
PIMOZIDE	-9.87987
NEBIVOLOL	-9.83174
NILOTINIB	-9.77389
DROPERIDOL	-9.44331
SARALASIN	-9.265
COBISTAT	-9.26
VIOMYCIN	-9.21
EZETIMIBE	-9.18446
NELFINAVIR	-9.18
PLAZOMICIN	-9.18
INDACATEROL	-9.1148
LOPINAVIR	-8.98558
ISAVUCONAZONIUM	-8.96334
ERGOTAMINE	-8.92171
FOSNETUPITANT	-8.82379
KETOCONAZOLE	-8.76081
RIBOCICLIB	-8.70044
PACLITAXEL	-9.06926
CAPREOMYCIN	-8.67418
TELAPREVIR	-8.6722
NALDEMEDINE	-8.63672
SIMEPREVIR	-8.58742
DIHYDROERGOTAMINE	-8.56961
PALBOCICLIB	-8.56892
LAPATINIB	-8.54481
CYTARABINE	-8.49667
ELAGOLIX	-8.45406
DOCETAXEL	-8.418
INDINAVIR	-8.40776
IDARUBICIN	-8.36055
CARFILZOMIB	-8.33901
TELOTRISTAT ETHYL	-8.32195
DOLUTEGRAVIR	-8.27626
CABAZITAXEL	-8.25454
QUINAPRIL	-8.24
BRECANAVIR	-8.23279
APREPITANT	-8.22925
GLASDEGIB	-8.11019
VEMURAFENIB	-8.09618
NETUPITANT	-8.04358
DOXORUBICIN	-8.01956
MEBENDAZOLE	-8.013
OLAPARIB	-8.00918
ILOPERIDONE	-8.00892

## Sheet: Endo
DRUG NAME	GLIDE SCORE
OCTREOTIDE	-9.5999
LANREOTIDE	-9.47338
PASIREOTIDE	-9.4007
QUINAPRIL	-9.34
METARAMINOL	-9.31
FOLIC ACID	-9.13
CAPREOMYCINE	-9.12
DESMOPRESSIN	-8.89331
CANGRELOR	-8.56
MACIMORELIN	-8.5237
GLUTATHIONE DISULFIDE	-8.51
CEFADROXIL	-8.43
PIBRENTASVIR	-8.17304
RIBAVIRIN	-8.06356
AVATROMBOPAG	-8.56

## Sheet: 2MT
DRUG NAME	GLIDE SCORE
METHOTREXATE	-9.07
OCTREOTIDE	-8.97611
VINDARABINE	-8.74
FLUDARABINE	-8.7
SEQUINAVIR	-8.6
VENETOCLAX	-8.59548
LYPRESSION	-8.57
SARALASIN	-8.56
LANREOTIDE	-8.54605
HISTRELIN	-8.54548
OLANZAPINE	-8.51
CANGRELOR	-8.50564
OXYTOCIN	-8.47
PASIREOTIDE	-8.46516
RIBAVIRIN	-8.32294
VIOMYCIN	-8.29
CAPREOMYCIN	-8.18017
ZIDOVUDINE	-8.13475
TRIPTORELIN	-8.1029
DESMOPRESSIN	-8.063
VASOPRESSIN	-8.05
FOLIC ACID	-8.02716
CYTARABINE	-8.57
YP_009725311

## Sheet: spike
DRUG NAME	GLIDE SCORE
SARALASIN	-9.45524
OXYTOCIN	-9.33679
CASPOFUNGIN	-9.19747
CAPREOMYCIN	-9.10716
PASIREOTIDE	-8.82424
LYPRESSIN	-8.82046
VIOMYCIN	-8.76521
HISTRELIN	-8.73413
VASOPRESSIN	-8.70864
MEFLOQUINE	-8.65
NEBIVOLOL	-8.55
ANGIOTENSIN_II	-8.52971
LANREOTIDE	-8.51561
ISAVUCONAZONIUM	-8.4707
CELECOXIB	-8.35548
SAQUINAVIR	-8.30587
DESMOPRESSIN	-8.12918
OCTREOTIDE	-8.03324
PIBRENTASVIR	-8.02337
CHLORTHALIDONE	-8.57549

## Sheet: N
DRUG NAME	GLIDE SCORE
NELARABINE	-8.72
THIOGUANINE	-8.55656
PACLITAXEL	-8.508
QUINAPRILAT	-8.48276
TENOFOVIR	-8.41587
ADEFOVIR	-8.41148
REGADENOSON	-8.36454
ZIDOVUDINE	-8.362
LOBUCAVIR	-8.35772
BROMFENAC	-8.35238
GANCICLOVIR	-8.33966
CANGRELOR	-8.31025
VALOMACICLOVIR	-8.29428
CYTARABINE	-8.5276
DESLORATADINE	-8.26
NALIDIXIC ACID	-8.20198
AMFENAC	-8.19828
GREPAFLOXACIN	-8.18792
POSACONAZOLE	-8.18
ENTECAVIR	-8.16632
SAPROPTERIN	-8.16525
DROXIDOPA	-8.15493
DIDANOSINE	-8.14804
DINOPROST	-8.13187
ADEFOVIR	-8.12937
CARBIDOPA	-8.1287
LEVODOPA	-8.11507
RIBAVIRIN	-8.10747
FLUDARABINE	-8.10265
VALACYCLOVIR	-8.09871
OLOPATADINE	-8.0885
LAMIVUDINE	-8.08796
CHLORTHALIDONE	-8.07
ZALCITABINE	-8.06232
LISINOPRIL	-8.03344
MINOXIDIL	-8.0222
PENTOSTATIN	-8.01533
URIDINE	-8.00851
LEVETIRACETAM	-8.00539

## Sheet: NSP3
DRUG NAME	GLIDE SCORE
CALRIBINE	-9.288
CEFONICID	-9.632
FOSINOPRIL	-8.92
EZETIMIBE	-8.618
LOSARTAN	-8.302
REMDESIVIR	-8.34
METHOTREXATE	-8.61
MONTELUKAST	-8.34
ITRACONAZOLE	-8.3
NEBIVOLOL	-8.01
CANGRELOR	-8.02
QUINAPRILAT	-8.15
IDARUBICIN	-8.13
LYPRESSIN	-8.03
