# Supplementary material for: Identification of multipotent drugs for COVID-19 therapeutics with the evaluation of their SARS-CoV2 inhibitory activity
Source: Comput Struct Biotechnol J. 2021 Apr 7;19:1998–2017. doi: 10.1016/j.csbj.2021.04.014 (PMC8025584; doi:10.1016/j.csbj.2021.04.014)
Supplement: Supplementary data 1 [file mmc1.zip › Supplementary Table 2.xlsx]

## Sheet: Legend
Field	Explanation
Gene_name	Gene name
baseMean	Average of the normalized count values over all samples
log2FoldChange	Fold expresion change Infected vs Control (logarithmic scale to base 2)
lfcSE	Standard error estimate for the log2FoldChange
pvalue	Wald test p-values
padj	Benjamini-Hochberg adjusted p-values (Multiple comparisons adjustement)
status	Gene Expression status (Low: No test performed due to Low counts; Outlier: No test performed due to extreme count outlier; OK: Wald test performed)

## Sheet: DESeq2_COVID19 clinical samples
Gene_name	baseMean	log2FoldChange	lfcSE	pvalue	padj
IFI6	16374	6.67748	0.484676	3.49569e-43	3.67082e-39
CLEC4E	3559.1	7.2201	0.532554	7.15179e-42	3.75505e-38
FFAR2	1122.71	6.69679	0.572414	1.28659e-31	4.50351e-28
FDCSP	168.117	8.93498	0.798969	4.93181e-29	1.29472e-25
ST20	958.43	7.32798	0.667206	4.60961e-28	9.6811e-25
ALOX5AP	6063.15	5.7443	0.533248	4.65314e-27	8.14378e-24
DAPP1	478.044	5.73335	0.541181	3.17267e-26	4.75947e-23
SELL	10729.4	7.54397	0.719225	9.7024e-26	1.27356e-22
RNASE2	107.696	8.65104	0.840629	7.72529e-25	8.11233e-22
STAP1	212.298	6.60951	0.641933	7.32447e-25	8.11233e-22
CASP5	230.145	6.27569	0.615981	2.24043e-24	2.1388e-21
FCER1G	23560.3	6.2934	0.621921	4.53675e-24	3.97003e-21
CCL8	5088.93	6.33675	0.665624	1.73151e-21	1.39866e-18
PLEK	6730.15	5.96563	0.62898	2.43279e-21	1.82477e-18
BCL2A1	7344.17	5.70453	0.622955	5.32558e-20	3.72826e-17
MX1	2747.63	4.4875	0.495683	1.38887e-19	9.11533e-17
OAS1	2365.98	5.7787	0.643909	2.84891e-19	1.75979e-16
CYP19A1	56.4887	7.40473	0.837014	9.02219e-19	5.26344e-16
LILRA6	621.688	5.61171	0.636773	1.22127e-18	6.74976e-16
IFIT1	2995.41	5.82504	0.671028	3.9309e-18	2.06392e-15
OLR1	3288.63	5.78969	0.690198	4.92559e-17	2.46303e-14
TNFSF10	2358.9	4.21411	0.50295	5.34763e-17	2.55252e-14
MXD1	1948.26	4.64009	0.555772	6.88988e-17	3.14568e-14
SP140	404.786	5.33515	0.64105	8.61138e-17	3.76784e-14
EIF2AK2	1182.05	5.46517	0.667043	2.54532e-16	1.06914e-13
CCL11	1746.87	5.57327	0.681876	2.99742e-16	1.12414e-13
IFIT3	5040.06	5.33036	0.652095	2.97832e-16	1.12414e-13
TREM1	1179.82	4.24028	0.518346	2.82863e-16	1.12414e-13
P2RY13	764.059	6.47398	0.7946	3.71628e-16	1.34568e-13
IL2RG	9360.84	6.02418	0.751034	1.04726e-15	3.66574e-13
HSH2D	216.142	4.64862	0.58018	1.1252e-15	3.81153e-13
TREML3P	74.2661	5.44724	0.682215	1.4093e-15	4.62469e-13
DDX60L	1176.4	4.91838	0.616822	1.5394e-15	4.89854e-13
ISG15	4567.53	4.79347	0.613641	5.6505e-15	1.69531e-12
FOS	1677.52	5.3092	0.679622	5.6291e-15	1.69531e-12
IFITM2	60895.2	5.52556	0.708973	6.50495e-15	1.8739e-12
FYB	429.374	4.25658	0.546285	6.60262e-15	1.8739e-12
CPLX2	48.7351	6.55579	0.854999	1.75245e-14	4.84276e-12
EMR1	270.664	4.71066	0.617811	2.44487e-14	6.58298e-12
NT5C3A	2088.62	5.18697	0.682586	2.98424e-14	7.83438e-12
IFITM1	8305.43	4.4041	0.581447	3.60864e-14	9.24253e-12
KCNJ2-AS1	114.695	5.38223	0.719484	7.39406e-14	1.84869e-11
S100A11	13205.8	3.95873	0.532403	1.04104e-13	2.54231e-11
GPR84	869.583	5.38139	0.731413	1.8736e-13	4.47152e-11
CXorf21	86.8636	4.96136	0.675406	2.0462e-13	4.77493e-11
IGSF6	632.659	5.29326	0.724479	2.7459e-13	6.2684e-11
CLEC4D	462.949	5.89288	0.80861	3.15362e-13	7.04599e-11
HESX1	46.7414	5.7289	0.787365	3.43736e-13	7.51995e-11
TRIM38	890.722	3.9683	0.547158	4.08966e-13	8.76439e-11
MX2	1990.78	5.04354	0.704159	7.92168e-13	1.63109e-10
PADI2	215.768	4.56795	0.637585	7.80956e-13	1.63109e-10
IFIT2	3072.01	5.2724	0.73716	8.53247e-13	1.72307e-10
TYMS	1542.71	3.54664	0.498585	1.13214e-12	2.24313e-10
GAPT	247.094	5.63855	0.797996	1.596e-12	3.07979e-10
CLC	71.6694	5.58306	0.790308	1.61307e-12	3.07979e-10
CCL4	26495	6.14857	0.875088	2.12187e-12	3.97889e-10
PLAC8	321.856	3.87085	0.553517	2.68704e-12	4.95027e-10
PTK2B	870.554	3.58992	0.516071	3.49437e-12	6.32662e-10
BASP1	1318.38	3.71945	0.538152	4.79521e-12	8.53465e-10
NBN	1038.51	4.26132	0.625744	9.75943e-12	1.70806e-09
LCP1	3399.17	3.7188	0.549116	1.26729e-11	2.1816e-09
C19orf66	763.867	3.66324	0.541123	1.29052e-11	2.18577e-09
ZBP1	80.229	4.4425	0.662762	2.04164e-11	3.40307e-09
KLK10	189.716	4.18469	0.625286	2.19467e-11	3.60098e-09
TPSB2	1771.56	4.61353	0.692329	2.66881e-11	4.31156e-09
AQP9	4161.1	4.97265	0.755627	4.67867e-11	7.44406e-09
S100P	400.708	3.78973	0.579906	6.35784e-11	9.96473e-09
WAS	364.581	4.62567	0.710529	7.50637e-11	1.15918e-08
CARD16	2890.87	4.43243	0.681437	7.79356e-11	1.18609e-08
LGALS9	969.887	3.26411	0.503722	9.17399e-11	1.37623e-08
GPR141	38.7482	5.56949	0.86002	9.41873e-11	1.39304e-08
TMEM71	175.747	4.10423	0.634068	9.6164e-11	1.40253e-08
CLEC4A	287.059	4.22224	0.655944	1.21944e-10	1.75416e-08
GPX2	125.273	5.15306	0.802551	1.35514e-10	1.92302e-08
CEACAM3	146.099	5.15509	0.804005	1.43843e-10	2.014e-08
OAS2	3972.43	4.81371	0.753109	1.63959e-10	2.26543e-08
SYN1	209.145	4.7238	0.739583	1.69041e-10	2.30532e-08
C9orf66	26.0868	5.28177	0.834569	2.4718e-10	3.32774e-08
ZC3HAV1	1107.03	3.20052	0.509212	3.27319e-10	4.35086e-08
SRGN	20308.3	4.51016	0.718327	3.4141e-10	4.48143e-08
DOK3	327.858	3.95846	0.633731	4.20332e-10	5.44927e-08
LY96	847.376	4.85606	0.778405	4.41857e-10	5.59028e-08
TYROBP	3533.9	3.94294	0.631962	4.39806e-10	5.59028e-08
CCL19	335.098	4.04938	0.654858	6.26563e-10	7.83278e-08
SAMD9L	2041.5	4.69618	0.760834	6.72555e-10	8.30882e-08
SAMD9	987.946	4.72427	0.765949	6.92168e-10	8.45169e-08
OAS3	4660.42	5.06897	0.824537	7.86322e-10	9.49099e-08
TFEC	367.506	4.75571	0.782557	1.22342e-09	1.4599e-07
FAM65B	529.358	4.28524	0.709478	1.54125e-09	1.8185e-07
CD37	1093.88	4.08899	0.680427	1.86163e-09	2.15057e-07
LOC731424	481.937	3.75343	0.624607	1.86365e-09	2.15057e-07
IFITM3	31606.6	3.66411	0.610545	1.95648e-09	2.23315e-07
IFI44L	1336.55	4.23447	0.706283	2.02944e-09	2.29152e-07
CXCL16	1105.53	2.97045	0.502593	3.41603e-09	3.81614e-07
RHOH	741.022	4.72149	0.802625	4.03979e-09	4.46545e-07
BCL2L14	65.1922	4.68012	0.796882	4.27863e-09	4.6681e-07
SERPINA1	5090.67	3.21258	0.547125	4.31203e-09	4.6681e-07
HAMP	63.5713	4.65945	0.795922	4.79455e-09	5.13751e-07
ANKRD22	163.863	4.57899	0.783562	5.10212e-09	5.41186e-07
MMP8	185.28	5.10386	0.874279	5.28976e-09	5.55478e-07
IL1RN	16310.3	4.94122	0.846798	5.37335e-09	5.58669e-07
SMTN	174.379	-5.30078	0.910373	5.79232e-09	5.96325e-07
HERC5	518.537	4.42418	0.761659	6.29948e-09	6.42241e-07
LOC100506229	262.284	5.35124	0.924508	7.11419e-09	7.18328e-07
RTP4	150.062	3.6872	0.637494	7.2992e-09	7.2999e-07
SERPINB9	3261.95	4.06543	0.704871	8.03991e-09	7.96482e-07
GCH1	1872.99	3.92939	0.689843	1.22609e-08	1.20329e-06
LOC147646	32.9022	5.53083	0.979132	1.61662e-08	1.57186e-06
HIST2H2BE	346.415	3.72245	0.660896	1.7768e-08	1.71176e-06
KCNJ2	515.277	4.4242	0.786759	1.87313e-08	1.78816e-06
APOBEC3A	768.544	5.12277	0.913755	2.0671e-08	1.95555e-06
CHI3L2	802.118	4.35428	0.781298	2.502e-08	2.34585e-06
RRAD	381.308	-5.27873	0.947579	2.53643e-08	2.35709e-06
CASP4	1785.62	3.04776	0.55163	3.29475e-08	3.03493e-06
TAOK3	411.677	2.98677	0.542721	3.72713e-08	3.40336e-06
TNFSF14	199.049	3.87711	0.705371	3.87265e-08	3.50575e-06
CSF3R	669.479	4.01257	0.730926	4.02599e-08	3.61341e-06
PLXNA2	136.511	-5.04566	0.920472	4.21492e-08	3.75092e-06
SLC26A8	54.9343	4.71886	0.861805	4.36147e-08	3.84872e-06
KRT81	47.1982	5.28522	0.966245	4.5042e-08	3.94155e-06
UBE2L6	1231.73	2.94681	0.539687	4.75517e-08	4.12678e-06
LILRB2	174.215	3.3989	0.623562	5.01492e-08	4.31653e-06
KCNH7	81.45	4.75481	0.87542	5.58935e-08	4.77185e-06
METTL7B	17.0263	4.86225	0.896333	5.80852e-08	4.91898e-06
TRIM21	444.785	2.88953	0.536879	7.36242e-08	6.18502e-06
CD53	2354.72	3.91431	0.728612	7.77477e-08	6.47959e-06
EVI2B	751.017	3.61954	0.674563	8.06152e-08	6.66567e-06
S100A12	4681.59	4.99411	0.935982	9.5181e-08	7.80856e-06
NDST1	147.393	-4.65829	0.876273	1.06058e-07	8.63347e-06
RASSF1	168.357	-4.71178	0.886616	1.07045e-07	8.64677e-06
PPARG	355.654	3.30388	0.622504	1.11195e-07	8.91343e-06
PHLDB1	172.535	-4.97217	0.939191	1.19605e-07	9.51491e-06
CACNA1A	124.759	4.76757	0.902753	1.2838e-07	1.01362e-05
DNAAF1	123.233	4.12615	0.78636	1.54471e-07	1.21052e-05
S100A13	145.024	4.90393	0.936744	1.64911e-07	1.28276e-05
IL1B	3958.86	2.6075	0.500571	1.89814e-07	1.46562e-05
EPSTI1	924.254	3.81837	0.735724	2.10352e-07	1.61234e-05
LAMP3	479.92	3.63353	0.700604	2.14534e-07	1.63248e-05
GBP1P1	109.284	3.32772	0.642145	2.19287e-07	1.65664e-05
JUN	1127.44	3.57278	0.691894	2.42026e-07	1.81537e-05
GNG5	2624.41	3.27702	0.637647	2.75853e-07	2.05442e-05
SAMSN1	681.33	3.50823	0.683295	2.83215e-07	2.08589e-05
TCF25	128.541	-4.81748	0.938397	2.84051e-07	2.08589e-05
MPV17	435.892	3.04833	0.595899	3.12901e-07	2.28179e-05
TNFSF13B	549.739	4.53445	0.886773	3.16356e-07	2.29108e-05
CCL7	153.462	4.59551	0.899956	3.28406e-07	2.36205e-05
HIST1H2BC	46.9744	3.83394	0.751797	3.40194e-07	2.43019e-05
SP110	470.229	3.437	0.674548	3.48258e-07	2.47098e-05
PTGS1	115.682	3.79311	0.744965	3.54946e-07	2.50153e-05
FAM26F	73.1255	3.6455	0.717204	3.71647e-07	2.60178e-05
RPL3	3299.88	-3.01952	0.595342	3.93863e-07	2.73904e-05
SIRPB1	143.517	4.07863	0.806244	4.21906e-07	2.91476e-05
PSTPIP2	462.226	3.70404	0.735017	4.66993e-07	3.18867e-05
DDX58	580.121	3.4184	0.678536	4.70664e-07	3.18867e-05
RPSA	1078.09	-2.994	0.594231	4.69324e-07	3.18867e-05
CRISP3	33.0125	4.95172	0.983794	4.82145e-07	3.22484e-05
GAK	101.957	-4.71125	0.936004	4.81952e-07	3.22484e-05
PATL1	1677.33	3.46267	0.688539	4.93021e-07	3.27671e-05
CYSTM1	1849.88	2.8556	0.568596	5.1083e-07	3.37372e-05
ARRB2	1913.65	3.62048	0.723081	5.52783e-07	3.62798e-05
PRELID1	91.843	-4.66671	0.934449	5.91188e-07	3.85594e-05
HMGCR	851.008	3.24461	0.650148	6.02018e-07	3.90234e-05
F5	53.86	4.05629	0.813981	6.2517e-07	4.00299e-05
EGR1	1626.96	-3.1617	0.634391	6.23343e-07	4.00299e-05
DOCK6	133.225	-4.72366	0.948333	6.3253e-07	4.02558e-05
RBP4	111.213	3.72862	0.749115	6.44537e-07	4.07728e-05
LCP2	1832.77	3.7041	0.745198	6.67365e-07	4.19641e-05
ESR2	52171.9	2.74676	0.553035	6.81034e-07	4.23168e-05
ACE	543.432	2.56589	0.51652	6.77662e-07	4.23168e-05
LILRB3	187.202	3.16972	0.642544	8.09455e-07	5.00005e-05
IL27	21.9122	4.71027	0.955717	8.28559e-07	5.08813e-05
CDC37	515.958	-3.37245	0.685636	8.71108e-07	5.31832e-05
IER2	519.025	-3.20092	0.651055	8.80962e-07	5.34739e-05
RGL4	153.373	3.32077	0.676407	9.13457e-07	5.51277e-05
SPI1	726.769	3.62268	0.738773	9.40767e-07	5.64514e-05
CSTA	576.677	3.98049	0.813251	9.85334e-07	5.87897e-05
C3AR1	393.682	3.61548	0.739427	1.01055e-06	5.99535e-05
GPR65	123.041	3.05259	0.625363	1.05381e-06	6.21688e-05
BCL3	1519.59	2.85041	0.584736	1.08972e-06	6.39282e-05
SLC25A44	84.8492	-4.57445	0.938997	1.10678e-06	6.45684e-05
SERF2	2069.6	2.53515	0.521	1.13916e-06	6.60903e-05
CCR1	236.057	3.38859	0.697764	1.19563e-06	6.89855e-05
RNU11	61.6175	4.29831	0.88683	1.2545e-06	7.15949e-05
RNF19B	1228.42	3.36362	0.693911	1.2513e-06	7.15949e-05
RAB8A	778.053	2.83409	0.588804	1.48457e-06	8.42676e-05
IFIT5	593.432	3.34746	0.695762	1.50016e-06	8.46945e-05
MARCKS	4048.35	3.74988	0.782808	1.66536e-06	9.35186e-05
ATG4B	78.047	-4.48245	0.943326	2.01666e-06	0.000112643
ARRDC2	174.306	-4.5989	0.968914	2.07021e-06	0.000115023
PLEKHM2	97.8752	-4.21444	0.889361	2.1507e-06	0.000118866
LOC257358	39.2234	4.26015	0.8996	2.18398e-06	0.000119448
MIER1	464.944	2.81248	0.593799	2.17524e-06	0.000119448
TNF	331.351	4.00524	0.84739	2.28356e-06	0.000124247
SNORA12	24.237	4.51154	0.955578	2.34378e-06	0.000126866
BLOC1S1	147.032	3.3515	0.710644	2.40357e-06	0.000129435
GTSF1	15.9519	4.48306	0.951555	2.46149e-06	0.000130588
FPR1	1327.79	3.93357	0.834701	2.44632e-06	0.000130588
CYBB	458.757	2.89123	0.61369	2.46229e-06	0.000130588
LILRA5	408.754	3.76147	0.801931	2.72517e-06	0.000143804
KCTD20	76.641	-4.43641	0.94682	2.79165e-06	0.000146575
FGR	2251.54	3.39522	0.726368	2.95039e-06	0.00015414
IRF9	1059.25	2.63986	0.566704	3.18895e-06	0.000165778
ARHGEF15	123.655	-4.48918	0.964492	3.24841e-06	0.000168037
TLE4	230.559	2.59227	0.557317	3.29778e-06	0.000169573
PIK3IP1	70.8123	-4.39965	0.946048	3.31048e-06	0.000169573
SEMA3F	88.6156	-4.43679	0.95424	3.32654e-06	0.000169573
CD82	91.466	-4.43821	0.955654	3.4147e-06	0.000173226
ACTR1B	77.5795	-4.40895	0.95009	3.4747e-06	0.000175422
NFKBID	199.899	2.93194	0.632211	3.52485e-06	0.000177103
CYP4F3	20.4361	4.47134	0.972123	4.23374e-06	0.000211707
MCM7	86.3773	-4.08869	0.891777	4.54244e-06	0.000226067
FBXW5	74.0054	-4.35217	0.953007	4.9527e-06	0.00024417
CD1	76.3048	4.35784	0.954046	4.92988e-06	0.00024417
HLA-J	521.879	4.11514	0.902194	5.08481e-06	0.000247202
EDC4	66.6219	-4.33119	0.949411	5.06748e-06	0.000247202
BAP1	79.8708	-4.36188	0.955961	5.04699e-06	0.000247202
BIN2	202.185	2.85851	0.628077	5.33404e-06	0.000258123
NES	162.777	-3.97718	0.874651	5.43753e-06	0.000261924
PPP1R13B	65.5931	-4.31611	0.950046	5.5444e-06	0.000265853
TRAK1	64.8994	-4.31245	0.949818	5.61763e-06	0.00026814
TXNDC11	68.1977	-4.31529	0.952246	5.85134e-06	0.000278032
TCERG1	71.6501	-4.3123	0.955121	6.33398e-06	0.000299608
CSF2RB	403.443	2.94091	0.652141	6.49435e-06	0.000304452
SPHK1	178.2	-4.14285	0.918476	6.46548e-06	0.000304452
ARSE	41.3175	4.56378	1.01335	6.67955e-06	0.000311742
ECRP	10.8505	4.73277	1.05118	6.72135e-06	0.000312305
PODXL	734.495	-3.85354	0.856534	6.82751e-06	0.00031584
PYCR2	63.0861	-4.27712	0.951741	6.99011e-06	0.000321943
MOAP1	61.945	-4.26067	0.952369	7.68545e-06	0.000352423
GBP5	918.346	4.02161	0.899412	7.77182e-06	0.000354834
RGS18	72.7094	3.91429	0.875938	7.87034e-06	0.000357777
TIMM23	348.345	2.59236	0.580817	8.07106e-06	0.00036532
PER1	113.634	-4.33816	0.97311	8.27154e-06	0.000372787
WDR74	78.495	-3.98709	0.894642	8.32574e-06	0.000373627
ITPKB	140.439	-3.8559	0.866763	8.64221e-06	0.000386178
ANXA2R	106.044	3.12119	0.702618	8.9034e-06	0.000394492
XAB2	61.9944	-4.24026	0.954409	8.87925e-06	0.000394492
S100A8	13692.1	3.97543	0.895822	9.09064e-06	0.000397754
UCP2	1180.81	3.28541	0.740298	9.08158e-06	0.000397754
DMBT1	108.322	2.88167	0.649316	9.0792e-06	0.000397754
FGL2	224.253	3.30183	0.745084	9.35866e-06	0.000406096
SLC25A4	64.4621	-4.23918	0.956581	9.3536e-06	0.000406096
GNG2	457.935	3.28135	0.743413	1.01523e-05	0.00043872
XAF1	869.945	2.69589	0.611064	1.02516e-05	0.000440339
RASA3	96.649	-3.8156	0.864953	1.02736e-05	0.000440339
HLA-DRB5	1345.97	2.64594	0.600353	1.04667e-05	0.000446793
FAM32A	109.477	-3.6852	0.838443	1.10627e-05	0.000470322
ARAP3	87.0915	-4.25766	0.969044	1.11453e-05	0.000471922
OASL	547.172	3.33123	0.759599	1.15713e-05	0.000487994
HS3ST3A1	85.9129	4.02672	0.918565	1.16675e-05	0.000488131
STRN4	502.336	2.83301	0.646205	1.1648e-05	0.000488131
CR1	46.6277	3.26244	0.745024	1.19242e-05	0.000496891
USB1	408.11	2.44296	0.55802	1.19829e-05	0.00049736
TCN1	30.1544	4.35895	0.996006	1.20639e-05	0.000498751
CERS6	60.8406	2.89299	0.661957	1.24042e-05	0.000510812
TARP	189.76	4.18353	0.957575	1.24886e-05	0.000512278
SREK1	72.9106	-3.91061	0.896523	1.28896e-05	0.000526667
PI4K2B	149.865	2.80303	0.643064	1.30739e-05	0.000532129
LMBR1L	64.2034	-4.18637	0.961373	1.33324e-05	0.000540555
CPSF3L	62.9816	-4.182	0.96082	1.34576e-05	0.000543533
TUBA4A	113.536	4.06255	0.933815	1.35838e-05	0.000546526
ATP7B	589.725	3.86204	0.88843	1.37991e-05	0.000553071
CARD17	77.4212	4.44456	1.02331	1.40347e-05	0.000560375
CXCL10	5272.35	4.03877	0.931934	1.46589e-05	0.000582843
MAFG	77.725	-4.1993	0.969141	1.47085e-05	0.000582843
CEACAM1	1107.39	3.85055	0.890558	1.53398e-05	0.000605574
PIEZO1	204.081	-3.16762	0.733151	1.55635e-05	0.000612106
FNTB	203.293	2.60431	0.603424	1.58958e-05	0.000622843
NOP10	1129.56	2.39355	0.555094	1.61806e-05	0.000631644
PPP1R14B	80.6023	-4.18726	0.971714	1.63886e-05	0.000637395
RXRB	62.5618	-4.14478	0.963965	1.71016e-05	0.000662669
DCHS1	61.5458	-4.14124	0.963489	1.72215e-05	0.000664866
TBCD	84.4302	-4.18347	0.973915	1.74286e-05	0.000670394
MICAL3	53.5358	-4.11616	0.958704	1.75907e-05	0.00067416
TFIP11	54.6089	-4.11299	0.960085	1.83581e-05	0.000701012
RND1	356.242	-3.28265	0.767867	1.91113e-05	0.000724503
CRY2	52.7542	-4.10035	0.959474	1.92391e-05	0.000726724
PFN1	8187.57	2.21691	0.519533	1.98011e-05	0.000745273
CA1	22.9645	4.31562	1.01254	2.02448e-05	0.000759253
CDHR5	22.025	4.0266	0.945145	2.04155e-05	0.000762928
PSENEN	462.223	2.75655	0.647315	2.05868e-05	0.000763892
ZC3H7A	70.7161	-3.84719	0.903385	2.05674e-05	0.000763892
TPP1	1576.74	2.72641	0.642647	2.21067e-05	0.000817403
CHI3L1	798.238	3.81352	0.899213	2.22568e-05	0.000820065
JUND	2393.59	2.9075	0.687416	2.34105e-05	0.000856565
PLP2	755.075	2.16187	0.511829	2.40195e-05	0.000875793
PRKAB1	50.6517	-4.05642	0.96163	2.46181e-05	0.000894515
CYP1A1	69.3814	3.81875	0.905548	2.47506e-05	0.000896229
MADD	52.0565	-4.05639	0.963086	2.53267e-05	0.000913936
NOTCH2NL	52.4476	-4.04946	0.964128	2.66768e-05	0.00095936
TLR3	48.2613	3.17418	0.783059	5.04433e-05	0.00157573
CDA	394.427	3.78078	0.948709	6.74284e-05	0.00196109
