# Supplementary material for: Identification of multipotent drugs for COVID-19 therapeutics with the evaluation of their SARS-CoV2 inhibitory activity
Source: Comput Struct Biotechnol J. 2021 Apr 7;19:1998–2017. doi: 10.1016/j.csbj.2021.04.014 (PMC8025584; doi:10.1016/j.csbj.2021.04.014)
Supplement: Supplementary data 1 [file mmc1.zip › Supplementary Table 4.xlsx]

## Sheet: All_Centralities
Name	Betweenness	Bottleneck	Closeness	Degree	DMNC	EcCentricity	EPC	MCC	MNC	Radiality	Stress	Average Rank	Ranks
JUN	1	1	1	1	131	1	1	1	1	1	5	13.1818	2
MCM7	5	6	7	2	132	1	4	6	132	6	1	27.4545	10
ACTB	2	2	2	3	116	1	3	3	15	2	4	13.9091	3
CDC37	3	5	3	4	120	1	9	4	13	3	6	15.5455	4
ARRB2	6	4	8	5	26	1	12	7	42	11	8	11.8182	1
FOS	17	10	5	6	130	19	2	2	2	7	49	22.6364	8
TNFA	8	9	73	7	132	19	45	10	132	243	9	62.4545	30
LEG9	10	18	332	8	17	719	245	8	20	648	18	185.727	164
E2AK2	4	3	6	9	120	1	10	8	13	5	13	17.4545	5
FAK2	9	15	15	10	132	1	15	12	132	18	12	33.7273	11
RSSA	11	14	21	11	132	1	21	13	132	24	17	36.0909	12
TBA4A	12	11	25	12	132	1	32	15	132	26	21	38.0909	15
CP1A1	14	22	36	13	132	19	93	17	132	56	79	55.7273	24
HCK	15	20	11	14	17	1	16	19	20	10	61	18.5455	7
WASP	28	55	29	14	127	1	17	11	5	32	84	36.6364	13
H2B2E	46	63	237	14	132	719	7	32	132	255	3	149.091	103
TN13B	21	29	651	17	132	719	970	20	132	847	43	325.545	399
NBN	44	76	97	18	132	719	11	29	132	99	7	124	86
ISG15	19	16	47	19	26	1	29	21	42	43	34	27	9
TCRG1	30	45	67	19	132	19	35	22	132	72	37	55.4545	23
RL3	31	35	48	21	132	19	20	23	132	53	48	51.0909	22
RASF1	18	26	81	21	132	19	117	23	132	90	20	61.7273	29
TFP11	23	29	252	21	132	719	322	23	132	382	42	188.818	168
H4	144	283	344	24	132	19	6	268	132	384	2	158	115
LCP2	39	33	65	25	122	19	19	18	7	69	36	41.0909	18
BCL3	57	69	17	25	119	19	14	14	6	19	124	43.9091	20
SPI1	67	73	56	25	128	19	22	15	4	82	137	57.0909	26
RAB8A	26	35	612	25	132	719	743	28	132	772	38	296.545	311
JUND	167	122	13	29	129	19	5	5	3	14	150	59.6364	27
STRN4	36	55	75	30	26	19	241	29	42	112	87	68.3636	33
CP057	62	63	566	30	125	719	265	23	8	654	173	244.364	255
CASP4	32	50	526	30	132	719	519	29	132	597	39	255	274
ARHG7	48	83	104	33	132	1	43	32	132	97	86	71.9091	38
BAP1	35	38	512	33	132	719	284	32	132	643	33	235.727	246
SYF1	38	31	258	35	125	719	112	27	8	376	44	161.182	117
H31	173	283	338	36	132	19	8	268	132	376	11	161.455	119
AAKB1	37	76	456	36	132	719	290	35	132	509	76	227.091	236
SYN1	56	50	272	38	132	719	97	37	132	325	72	175.455	146
RXRB	69	83	267	38	132	719	152	37	132	383	59	188.273	167
A1AT	33	45	898	38	132	719	1112	37	132	989	31	378.727	575
RO52	40	60	509	41	132	719	232	40	132	510	67	225.636	234
IER2	72	83	660	41	132	719	768	40	132	777	91	319.545	379
ACTY	58	55	808	41	132	719	1001	40	132	869	46	354.636	478
FGR	49	38	43	44	132	1	31	44	132	33	70	56.0909	25
S10A8	65	25	113	44	132	19	53	48	132	91	73	72.2727	40
B2L14	45	50	399	44	132	19	571	44	132	487	77	181.818	161
GBG2	81	95	597	44	132	719	340	44	132	642	108	266.727	285
UB2L6	76	69	251	48	132	19	242	48	132	257	154	129.818	93
MAD1	78	97	463	48	132	719	305	48	132	568	116	246	260
IL2RG	93	106	652	48	132	719	217	48	132	719	35	263.727	284
CCR1	60	50	518	48	132	719	805	54	132	581	144	294.818	310
PROF1	104	106	52	52	17	19	65	48	20	37	212	66.5455	31
IL3RB	63	32	100	52	132	19	47	54	132	85	57	70.2727	35
GNDS	85	83	400	52	26	19	259	54	42	500	111	148.273	102
CAC1A	55	76	661	52	132	719	1122	54	132	752	122	352.455	472
FBXW5	91	106	1390	52	132	719	1397	59	132	1423	190	517.364	855
UCP2	92	106	1712	52	132	1733	1641	65	132	1724	50	676.273	1276
GAK	80	83	249	58	132	19	92	59	132	254	78	112.364	75
EGR1	184	73	259	58	132	19	38	59	132	265	100	119.909	80
GBG5	106	106	890	58	132	719	880	59	132	964	71	374.273	561
SREK1	101	106	891	58	132	719	968	59	132	966	127	387.182	595
PER1	160	139	1056	58	123	719	944	40	10	1073	246	415.273	665
SUMO2	7	7	4	63	3	19	13	48	20	4	10	18	6
HERC5	159	153	403	63	132	19	183	70	132	433	166	173.909	143
ZCCHV	118	50	506	63	26	719	211	65	42	566	81	222.455	232
ASPP1	132	128	565	63	132	719	253	65	132	576	132	263.364	282
CRY2	111	97	753	63	123	719	830	44	10	800	135	335	426
BL1S1	68	106	887	63	132	719	1391	65	132	968	126	423.364	690
EGFR	16	38	12	69	132	19	18	70	132	13	27	49.6364	21
IFIT3	119	128	93	69	116	19	82	59	15	83	241	93.0909	55
TXD11	123	139	570	69	132	719	297	70	132	601	104	268.727	286
PILRA	140	106	842	69	132	719	280	70	132	902	131	320.273	384
FGL2	127	128	1127	69	132	719	937	70	132	1191	143	434.091	723
GRB2	13	11	50	74	26	19	26	75	42	54	14	36.7273	14
RAC2	43	55	148	74	26	19	187	75	42	92	107	78.9091	46
CSF3R	156	205	248	74	132	19	52	75	132	246	75	128.545	92
MAFG	203	153	273	74	132	19	101	75	132	324	156	149.273	104
CD82	109	139	335	74	132	1	203	75	132	374	94	151.636	107
EDC4	114	118	329	74	132	19	296	75	132	326	211	166	128
TBCD	164	97	389	74	132	719	215	75	132	393	177	233.364	244
SPHK1	70	76	522	74	132	719	238	75	132	569	66	243	252
LYAM1	29	34	584	74	132	719	662	75	132	628	19	280.727	301
CYTA	124	128	1654	74	132	1733	1643	75	132	1663	123	680.091	1282
RAD	134	153	161	84	132	1	109	100	132	88	68	105.636	64
FYB	265	205	333	84	16	19	59	36	10	373	367	160.636	116
DOK3	145	128	337	84	132	19	381	85	132	372	209	184	162
CALM	185	232	563	84	132	19	103	187	132	573	52	205.636	180
LIRB2	143	139	731	84	132	719	758	85	132	755	245	356.636	485
INT11	137	153	848	84	132	719	1008	85	132	949	188	403.182	638
SUMO1	41	8	27	90	26	19	24	89	42	46	28	40	17
SHC1	53	283	84	90	132	19	34	89	132	77	32	93.1818	56
DDX58	115	171	461	90	17	19	233	85	20	502	235	177.091	154
MADD	126	122	600	90	132	719	303	89	132	595	134	276.545	294
CEAM1	166	188	564	90	132	719	257	89	132	585	180	282	302
TYOBP	170	153	1125	90	26	719	916	89	42	1119	102	413.727	660
TNF10	149	139	1197	90	132	719	1255	89	132	1201	105	473.455	810
S100P	178	153	1648	90	132	1130	1561	89	132	1660	152	629.545	1172
BRCA1	25	35	22	98	26	19	27	100	42	38	22	41.2727	19
POTE1	50	38	106	98	132	19	111	100	132	93	74	86.6364	48
1433Z	42	188	83	98	132	19	64	100	132	74	58	90	52
KSYK	98	118	328	98	26	19	83	100	42	375	64	122.818	84
ADT1	71	63	336	98	132	719	275	100	132	391	63	216.364	215
MIER1	201	153	588	98	132	719	465	100	132	602	182	306.545	334
PLXA2	163	171	656	98	132	719	549	100	132	741	231	335.636	430
SERF2	147	153	761	98	132	719	1020	100	132	870	189	392.818	613
PODXL	153	118	940	98	17	1130	720	89	20	1068	195	413.455	658
ATP7B	183	153	1089	98	132	1130	1252	100	132	1102	310	516.455	853
MOAP1	197	171	1507	98	132	1130	1486	100	132	1524	181	605.273	1148
B2LA1	170	153	1665	98	132	1733	1677	100	132	1672	138	697.273	1348
MDM2	24	17	9	110	26	19	28	117	42	8	24	38.5455	16
VCAM1	75	283	42	110	17	19	36	100	20	42	26	70	34
PTN11	20	20	156	110	132	19	91	117	132	128	47	88.3636	50
CBL	133	283	66	110	26	19	25	117	42	59	119	90.8182	53
EP300	294	283	80	110	1	19	23	54	15	104	183	106	66
HSP71	204	205	274	110	132	19	71	187	132	266	110	155.455	111
IRF9	226	205	590	110	132	719	234	117	132	588	257	300.909	315
CCL7	128	128	938	110	132	19	1098	117	132	948	272	365.636	525
IFIT1	361	257	868	110	116	719	281	89	15	848	409	370.273	541
RN19B	196	188	838	110	132	719	947	117	132	783	360	411.091	653
TRAK1	205	188	1034	110	132	719	1114	117	132	995	160	446	760
TNF14	207	171	1037	110	132	719	986	117	132	1034	278	447.545	766
ATG4B	278	171	1392	110	132	719	1035	117	132	1355	255	517.818	858
CERS6	190	171	1438	110	132	719	1439	117	132	1437	229	555.818	977
TCF25	190	171	1547	110	132	1130	1488	117	132	1523	153	608.455	1155
ESR1	107	38	23	125	26	19	33	136	42	22	96	60.6364	28
NCOA6	89	283	20	125	3	19	30	89	20	20	89	71.5455	36
STAT1	86	188	19	125	26	19	40	136	42	16	95	72	39
HS90A	59	283	10	125	26	1	37	136	42	9	69	72.4545	41
CSN5	100	45	68	125	17	19	60	117	20	73	171	74.0909	42
FYN	148	76	38	125	26	19	42	136	42	28	158	76.1818	43
HDAC1	105	69	74	125	17	19	78	117	20	88	146	78	44
SRC	77	27	45	125	132	19	50	136	132	45	83	79.1818	47
P53	74	95	55	125	132	19	61	136	132	36	103	88	49
PP1G	113	63	53	125	132	19	89	136	132	31	106	90.8182	54
HSP7C	54	283	16	125	132	19	49	136	132	15	65	93.2727	57
LYN	90	283	88	125	132	19	41	136	132	75	15	103.273	61
LRRK2	34	23	246	125	132	19	95	136	132	256	40	112.545	76
TF65	317	283	86	125	3	19	48	89	20	110	275	125	89
TRAF2	84	13	245	125	132	19	207	136	132	247	101	131	95
PTN6	146	60	415	125	132	19	98	136	132	506	149	174.364	144
PPIP2	271	232	698	125	132	719	216	136	132	741	129	321	386
SPB9	188	153	750	125	132	719	788	136	132	734	228	371.364	544
GCH1	215	205	702	125	132	719	798	136	132	688	281	375.727	566
IL1RA	187	188	900	125	132	719	1064	136	132	901	206	426.364	697
OAS3	347	232	1036	125	132	719	792	136	132	991	358	454.545	782
NEST	208	188	1128	125	132	719	1273	136	132	1078	225	485.818	825
STAP1	236	205	1327	125	132	719	1044	136	132	1263	284	509.364	846
P4K2B	217	188	1207	125	132	719	1349	136	132	1203	359	524.273	874
NOP10	208	188	1433	125	132	719	1489	136	132	1420	256	567.091	1015
RGDSR	233	205	1440	125	132	1130	1415	136	132	1441	345	612.182	1159
CSK21	94	69	24	151	26	19	39	159	42	21	98	67.4545	32
HS90B	136	63	44	151	26	19	55	159	42	41	53	71.7273	37
NEMO	47	63	41	151	132	19	66	159	132	34	16	78.1818	45
IKKA	96	283	46	151	26	19	54	159	42	50	55	89.1818	51
MK01	206	283	49	151	3	19	44	100	20	62	130	97	58
GBLP	66	38	64	151	132	19	160	159	132	58	109	98.9091	59
STAT3	103	283	14	151	132	1	46	159	132	12	115	104.364	62
IKBA	51	83	171	151	132	19	120	159	132	115	29	105.636	63
ANDR	79	283	26	151	132	19	94	159	132	23	80	107.091	67
TRAF6	82	283	57	151	132	19	67	159	132	44	54	107.273	68
CBP	186	128	89	151	26	19	76	159	42	109	196	107.364	69
ERBB2	88	283	37	151	132	19	70	159	132	25	85	107.364	70
RPB1	95	283	69	151	132	19	73	159	132	63	23	109	72
VRK1	61	283	40	151	132	19	63	159	132	55	112	109.727	73
TBB5	102	188	51	151	132	19	107	159	132	57	113	110.091	74
RL10	121	283	70	151	132	19	58	159	132	52	155	121.091	83
LCK	253	122	158	151	26	19	57	159	42	98	277	123.818	85
DDIT3	425	283	111	151	3	19	56	100	20	127	357	150.182	106
NPM	222	283	235	151	132	19	62	159	132	114	174	153	108
TBP	493	283	90	151	1	19	51	65	15	116	495	161.727	120
CCR3	117	97	404	151	132	19	227	159	132	397	210	185.909	165
JAK1	295	106	413	151	132	19	104	159	132	438	140	189.909	170
NCK1	444	283	392	151	3	19	88	100	20	388	470	214.364	209
CYLD	120	122	603	151	132	19	269	159	132	651	187	231.364	241
NCK2	428	283	523	151	3	19	86	100	20	567	412	235.636	245
TRI25	325	283	585	151	17	19	237	136	20	587	335	245	257
MX1	268	205	639	151	132	719	633	159	132	650	201	353.545	475
TRI38	345	232	1030	151	132	719	317	187	132	967	260	406.545	646
BIN2	404	232	888	151	132	719	623	159	132	868	355	423.909	693
TPP1	238	205	942	151	132	719	1079	159	132	930	293	452.727	779
MARCS	380	257	1342	151	132	719	295	268	132	1285	159	465.455	804
PEN2	237	205	1161	151	132	719	1319	159	132	1100	269	507.636	844
IRK2	267	205	1359	151	132	719	1403	159	132	1308	271	555.091	974
OAS1	277	232	1663	151	132	1130	1611	159	132	1667	295	677.182	1277
KRT81	238	205	1716	151	132	1733	1673	159	132	1715	254	737.091	1486
RGS18	364	257	1686	151	132	1733	1512	159	132	1692	292	737.273	1487
VHL	87	45	85	187	132	19	131	187	132	76	30	101	60
CSK22	157	283	28	187	26	19	75	187	42	27	133	105.818	65
M3K5	22	27	144	187	132	19	186	187	132	107	41	107.636	71
EWS	52	283	35	187	132	19	115	187	132	35	90	115.182	77
M3K1	151	283	18	187	132	19	74	187	132	17	92	117.455	78
IKKB	195	283	82	187	26	19	106	187	42	79	99	118.636	79
MYC	138	283	30	187	132	19	85	187	132	47	82	120.182	81
TBA1A	200	24	71	187	132	19	108	187	132	78	186	120.364	82
TERA	27	38	243	187	132	19	209	187	132	170	25	124.455	87
PP2AA	131	139	105	187	26	19	239	187	42	121	179	125	88
RB	213	283	54	187	26	19	90	187	42	68	222	126.455	90
ITCH	142	283	39	187	132	19	99	187	132	49	136	127.727	91
NCOA1	323	93	98	187	26	19	102	187	42	119	242	130.727	94
CHD3	129	139	87	187	132	19	200	187	132	106	145	133	96
COF1	154	283	78	187	132	19	81	187	132	70	151	134	97
PP1A	194	283	72	187	132	19	122	187	132	48	170	140.545	98
STK4	141	283	240	187	132	19	100	187	132	138	62	147.364	100
VDR	323	283	98	187	26	19	105	187	42	119	242	148.273	101
ILF3	231	283	92	187	132	19	80	187	132	80	227	150	105
CDK2	110	45	261	187	132	19	213	187	132	263	141	153.636	110
NFAC1	452	171	109	187	26	19	87	187	42	122	387	162.636	122
AKT1	150	283	234	187	132	19	141	187	132	164	163	162.909	123
PRKN2	155	283	233	187	132	19	168	187	132	105	214	165	127
ACD	255	283	172	187	132	19	143	187	132	102	221	166.636	130
CCD67	331	171	79	187	132	19	177	187	132	81	347	167.545	131
TINF2	272	205	236	187	132	19	179	187	132	110	230	171.727	138
MIPT3	175	171	263	187	132	19	260	187	132	258	121	173.182	140
NFAC2	452	283	109	187	26	19	96	187	42	122	387	173.636	141
BATF	497	283	115	187	3	19	68	117	20	133	497	176.273	148
ATF2	497	283	115	187	3	19	69	117	20	133	497	176.364	149
ETS2	497	283	108	187	3	19	84	117	20	126	497	176.455	150
CREB5	497	283	115	187	3	19	72	117	20	133	497	176.636	151
SMAD3	497	283	115	187	3	19	77	117	20	133	497	177.091	153
RFWD2	497	283	115	187	3	19	79	117	20	133	497	177.273	155
RS2	224	283	239	187	132	19	162	187	132	117	274	177.818	157
RAC1	266	283	238	187	132	19	110	187	132	158	280	181.091	160
RASA1	319	106	254	187	132	19	158	187	132	248	300	185.636	163
CTNB1	256	283	256	187	132	19	124	187	132	262	215	186.636	166
CDK5	181	171	327	187	132	19	252	187	132	323	172	189.364	169
PPM1B	252	283	271	187	132	19	133	187	132	318	264	198	174
IF6	311	283	262	187	132	19	198	187	132	251	287	204.455	177
DMWD	350	283	270	187	132	19	164	187	132	267	266	205.182	179
GELS	97	83	511	187	132	19	346	187	132	518	93	209.545	196
CUL3	122	128	414	187	132	19	482	187	132	438	88	211.727	203
ERBB3	251	283	387	187	132	19	220	187	132	397	249	222.182	231
U5S1	174	257	513	187	132	19	328	187	132	513	178	238.182	248
UPAR	161	128	521	187	132	19	383	187	132	503	303	241.455	249
A4	189	128	257	187	132	719	184	187	132	260	318	244.818	256
PTN12	411	283	412	187	132	19	193	187	132	442	339	248.818	264
PAK2	341	283	455	187	132	19	182	187	132	430	418	251.455	267
P85A	415	283	525	187	26	19	135	187	42	570	390	252.636	270
VASP	476	283	510	187	26	19	178	187	42	501	482	262.818	281
MLP3A	219	153	608	187	132	19	430	187	132	631	202	263.636	283
MITF	242	205	390	187	26	719	196	187	42	440	354	271.636	289
IFN14	459	232	593	187	26	19	261	187	42	577	464	277	295
IFNA8	459	283	593	187	26	19	247	187	42	577	464	280.364	298
NUFP1	232	283	695	187	132	19	723	187	132	686	314	326.364	402
LRRK1	165	153	839	187	132	719	339	187	132	799	128	343.636	452
H2AX	358	257	746	187	132	719	190	187	132	775	120	345.727	459
KCD20	333	118	654	187	132	719	817	187	132	589	349	383.364	589
RASH	214	188	696	187	132	719	822	187	132	692	320	389.909	607
AP2M1	312	283	893	187	26	719	851	187	42	898	334	430.182	710
2AAA	403	283	751	187	132	719	969	187	132	849	457	460.818	800
EZRI	182	139	1126	187	132	719	1091	187	132	1177	157	475.364	812
BAX	116	139	1086	187	132	1130	1193	187	132	1099	97	499.818	835
NDST1	326	232	1173	187	132	719	1256	187	132	1087	443	534	898
ANM6	264	205	1306	187	132	719	1268	187	132	1261	282	540.273	917
GNAI1	322	232	1174	187	132	1130	1124	187	132	1181	267	551.636	964
TFEC	296	232	1198	187	132	1130	1214	187	132	1202	395	573.182	1058
PSME3	387	283	1159	187	132	1130	1080	187	132	1231	415	574.818	1068
CASP1	240	205	1361	187	132	1130	1377	187	132	1321	238	591.818	1122
S10AB	334	232	1437	187	132	719	1453	187	132	1377	321	591.909	1123
WDR74	296	232	1457	187	132	719	1441	187	132	1442	324	595.364	1130
RBPMS	316	257	1318	187	132	1130	1297	187	132	1303	393	604.727	1146
MICA3	241	205	1442	187	132	1130	1459	187	132	1486	226	620.636	1163
MDFI	228	283	1391	187	132	1130	1346	187	132	1443	389	622.545	1166
NADC	441	283	1441	187	26	1130	1289	187	42	1444	472	631.091	1175
RHOH	368	257	1615	187	132	1130	1427	187	132	1591	364	671.818	1266
DRB5	296	232	1711	187	132	1130	1684	187	132	1714	315	701.818	1370
CCL19	296	232	1767	187	132	1130	1759	187	132	1768	406	726.909	1473
AB1IP	303	232	1669	187	132	1733	1705	187	132	1691	302	752.091	1532
DMBT1	296	232	1768	187	132	1733	1779	187	132	1769	247	769.273	1590
PLSL	296	232	1768	187	132	1733	1786	187	132	1769	247	769.909	1592
S10AD	296	232	1744	187	132	1733	1784	187	132	1755	361	776.636	1614
AMY1	497	283	1801	187	132	1783	1751	556	132	1801	497	856.364	1748
MK10	289	19	59	272	132	19	154	268	132	64	191	145.364	99
SMAD4	108	60	102	272	132	19	270	268	132	118	205	153.273	109
SMCE1	229	283	33	272	132	19	130	268	132	39	184	156.455	112
ERG	229	283	33	272	132	19	137	268	132	39	184	157.091	113
CSK2B	73	73	96	272	132	19	429	268	132	101	139	157.636	114
2ABD	135	76	121	272	132	19	285	268	132	159	176	161.364	118
PNMA1	275	283	112	272	132	19	155	268	132	84	51	162.091	121
TOP1	262	283	31	272	132	19	157	268	132	29	207	162.909	124
CREB3	139	55	120	272	132	19	299	268	132	125	234	163.182	125
DHX9	262	283	31	272	132	19	170	268	132	29	207	164.091	126
NOS3	221	283	76	272	132	19	134	268	132	59	236	166.545	129
HIF1A	257	283	58	272	132	19	127	268	132	71	233	168.364	132
CCDB1	270	139	91	272	132	19	262	268	132	96	175	168.727	133
MK09	289	283	59	272	132	19	159	268	132	64	191	169.818	134
MK03	289	283	59	272	132	19	169	268	132	64	191	170.727	135
ARI1	212	76	95	272	132	19	274	268	132	103	306	171.727	136
SMRC2	289	283	59	272	132	19	180	268	132	64	191	171.727	137
STAU1	261	283	77	272	132	19	150	268	132	51	253	172.545	139
HCFC1	179	283	103	272	132	19	264	268	132	113	148	173.909	142
NEK6	320	283	146	272	132	19	140	268	132	93	117	174.727	145
CSK	225	128	101	272	132	19	282	268	132	100	279	176.182	147
ABL1	223	283	63	272	132	19	165	268	132	61	326	176.727	152
CDK7	320	283	146	272	132	19	174	268	132	93	117	177.818	156
MTA1	64	97	143	272	132	19	587	268	132	129	114	177.909	158
TCPB	99	83	264	272	132	19	393	268	132	259	60	180.091	159
TBK1	259	283	241	272	132	19	214	268	132	130	164	192.182	171
M3K7	259	283	241	272	132	19	226	268	132	130	164	193.273	172
UBD	216	83	265	272	132	19	283	268	132	260	213	194.818	173
HNRPM	349	283	107	272	132	19	208	268	132	124	294	198.909	175
RL18A	360	283	94	272	132	19	205	268	132	108	325	199.818	176
NRIP1	342	283	145	272	132	19	236	268	132	160	261	204.545	178
SIR1	407	283	114	272	132	19	176	268	132	132	329	205.818	181
ATF7	497	283	122	272	26	19	113	268	42	139	497	207.091	182
ATF4	497	283	122	272	26	19	114	268	42	139	497	207.182	183
EF1D	497	283	122	272	26	19	118	268	42	139	497	207.545	184
RUNX2	497	283	122	272	26	19	119	268	42	139	497	207.636	185
SMC1A	130	283	343	272	132	19	272	268	132	378	56	207.727	186
T2EB	497	283	122	272	26	19	121	268	42	139	497	207.818	187
SYVC	497	283	122	272	26	19	123	268	42	139	497	208	188
NCOR2	497	283	122	272	26	19	125	268	42	139	497	208.182	189
T22D3	497	283	122	272	26	19	128	268	42	139	497	208.455	190
NACA	497	283	122	272	26	19	129	268	42	139	497	208.545	191
RUNX1	497	283	122	272	26	19	132	268	42	139	497	208.818	192
T2FA	497	283	122	272	26	19	136	268	42	139	497	209.182	193
TAB1	218	283	269	272	132	19	246	268	132	321	142	209.273	194
JUNB	497	283	122	272	26	19	138	268	42	139	497	209.364	195
CSN4	497	283	122	272	26	19	142	268	42	139	497	209.727	197
TCL1A	497	283	122	272	26	19	144	268	42	139	497	209.909	198
MAZ	497	283	122	272	26	19	147	268	42	139	497	210.182	199
NELFB	497	283	122	272	26	19	149	268	42	139	497	210.364	200
TAF1	497	283	122	272	26	19	156	268	42	139	497	211	201
T2FB	497	283	122	272	26	19	161	268	42	139	497	211.455	202
KAT5	408	283	141	272	132	19	189	268	132	86	403	212.091	204
PML	497	283	122	272	26	19	173	268	42	139	497	212.545	205
RUVB2	408	283	141	272	132	19	194	268	132	86	403	212.545	206
HIP1R	329	171	260	272	132	19	225	268	132	250	290	213.455	207
FOSL2	497	283	162	272	26	19	116	268	42	173	497	214.091	208
MK08	497	283	162	272	26	19	126	268	42	173	497	215	210
SPIB	497	283	151	272	26	19	146	268	42	165	497	215.091	211
PCBP1	276	283	253	272	132	19	222	268	132	249	270	216	212
TF2B	497	283	149	272	26	19	163	268	42	161	497	216.091	213
BCL6	497	283	162	272	26	19	139	268	42	173	497	216.182	214
NCF1	281	283	255	272	132	19	243	268	132	245	252	216.545	216
JDP2	497	283	162	272	26	19	145	268	42	173	497	216.727	217
RS18	152	283	334	272	132	19	256	268	132	378	161	217	218
FOSL1	497	283	162	272	26	19	151	268	42	173	497	217.273	219
ETS1	497	283	151	272	26	19	171	268	42	165	497	217.364	220
TPM1	497	283	162	272	26	19	153	268	42	173	497	217.455	221
CDK13	258	283	250	272	132	19	231	268	132	252	296	217.545	222
HDAC3	497	283	149	272	26	19	188	268	42	161	497	218.364	223
ATF3	497	283	162	272	26	19	167	268	42	173	497	218.727	224
BATF3	497	283	162	272	26	19	175	268	42	173	497	219.455	225
ATF1	497	283	151	272	26	19	195	268	42	165	497	219.545	226
NFYA	497	283	151	272	26	19	199	268	42	165	497	219.909	227
GATA2	497	283	151	272	26	19	202	268	42	165	497	220.182	228
SQSTM	198	283	280	272	132	19	288	268	132	319	237	220.727	229
RS3A	293	283	247	272	132	19	240	268	132	242	304	221.091	230
FHL2	286	83	398	272	132	19	327	268	132	396	162	225	233
SP1	462	283	157	272	132	19	206	268	132	163	402	226.909	235
SRC8	390	283	244	272	132	19	172	268	132	244	343	227.182	237
NF2L2	448	283	159	272	132	19	244	268	132	171	391	229	238
YES	180	283	325	272	132	19	345	268	132	320	250	229.636	239
NF2L1	448	283	159	272	132	19	263	268	132	171	391	230.727	240
ELAV1	176	97	394	272	132	19	483	268	132	387	203	233	242
EBP2	399	283	266	272	132	19	197	268	132	253	346	233.364	243
AAPK1	162	283	275	272	132	19	540	268	132	314	197	235.818	247
PPP5	193	283	330	272	132	19	439	268	132	322	268	241.636	250
ESR2	371	257	279	272	132	19	338	268	132	268	331	242.455	251
RBL1	336	139	405	272	132	19	331	268	132	428	216	243.455	253
SMAD9	400	283	268	272	132	19	271	268	132	264	370	243.545	254
TIM	199	122	401	272	132	19	586	268	132	400	169	245.455	258
IMA4	234	93	507	272	132	19	323	268	132	507	219	246	259
PIN1	379	257	170	272	132	19	504	268	132	181	399	246.636	261
ACK1	304	232	342	272	132	19	390	268	132	329	313	248.455	262
PSN1	210	188	339	272	132	19	606	268	132	328	240	248.545	263
ASAP1	438	283	276	272	132	19	181	268	132	315	429	249.545	265
PDC6I	438	283	276	272	132	19	185	268	132	315	429	249.909	266
RBL2	336	283	405	272	132	19	277	268	132	428	216	251.636	268
H2B1A	353	153	454	272	132	19	301	268	132	435	258	252.455	269
NEDD4	352	283	340	272	132	19	250	268	132	381	350	252.636	271
TCOF	393	283	391	272	132	19	192	268	132	399	298	252.636	272
BCAR1	438	283	276	272	132	19	218	268	132	315	429	252.909	273
KPCB	355	283	393	272	132	19	224	268	132	390	337	255	275
SSRP1	496	283	344	272	132	19	166	268	132	384	316	255.636	276
UBE3A	318	283	407	272	132	19	254	268	132	432	311	257.091	277
CCND1	410	283	395	272	132	19	258	268	132	388	291	258.909	278
PPIP1	340	283	410	272	132	19	229	268	132	392	372	259	279
RASA3	420	283	326	272	132	19	298	268	132	269	469	262.545	280
CLH1	362	283	460	272	132	19	255	268	132	443	356	271.091	287
IMA3	234	283	507	272	132	19	411	268	132	507	219	271.273	288
BTK	497	283	458	272	26	19	191	268	42	436	497	271.727	290
WIPF1	497	283	458	272	26	19	201	268	42	436	497	272.636	291
CCNA2	413	283	388	272	132	19	266	268	132	380	446	272.636	292
ARBK1	315	232	341	272	132	19	649	268	132	327	344	275.545	293
DHX30	418	232	408	272	132	19	361	268	132	394	416	277.455	296
RRMJ3	418	283	408	272	132	19	333	268	132	394	416	279.545	297
GOGA2	365	257	457	272	132	19	452	268	132	434	297	280.455	299
SMN	497	283	281	272	132	19	148	556	132	269	497	280.545	300
JAK3	366	283	562	272	132	19	273	268	132	572	244	283.909	303
AFAD	356	283	411	272	132	19	463	268	132	386	420	285.636	304
FBRL	279	171	514	272	132	19	419	268	132	511	436	286.636	305
DOK1	491	283	462	272	132	19	235	268	132	430	479	291.182	306
ARRB1	497	283	520	272	26	19	279	268	42	514	497	292.455	307
KHDR1	395	283	519	272	132	19	287	268	132	505	419	293.727	308
SLAF1	424	283	515	272	132	19	251	268	132	504	441	294.636	309
LARP7	416	139	601	272	132	19	315	268	132	592	384	297.273	312
RNF8	435	283	561	272	132	19	210	268	132	575	400	298.818	313
PLCG1	497	283	604	272	26	19	204	268	42	590	497	300.182	314
ITK	497	283	604	272	26	19	221	268	42	590	497	301.727	316
APC	359	97	638	272	132	19	472	268	132	641	307	303.364	320
PAXI	436	171	589	272	132	19	334	268	132	586	407	304.182	324
DLG4	227	188	606	272	132	19	679	268	132	600	239	305.636	330
VAV	487	283	524	272	132	19	219	268	132	570	464	306.364	332
UBP33	461	257	517	272	132	19	330	268	132	512	477	307	336
SH3K1	308	188	568	272	132	19	655	268	132	516	322	307.273	338
CLUS	177	139	397	272	132	719	422	268	132	441	308	309.727	349
KIT	308	283	568	272	132	19	588	268	132	516	322	309.818	351
JAK2	481	283	567	272	132	19	276	268	132	580	449	314.455	365
ACLY	273	283	655	272	132	19	509	268	132	630	289	314.727	366
CDC42	478	283	611	272	132	19	223	268	132	596	471	316.818	370
CPNS1	288	283	730	272	132	19	316	268	132	833	223	317.818	372
USF2	414	283	331	272	132	719	228	268	132	330	401	319.091	376
DKC1	192	171	662	272	132	19	780	268	132	651	232	319.182	377
H11	416	283	601	272	132	19	416	268	132	592	384	319.545	378
IFNA2	486	283	596	272	132	19	267	268	132	579	486	320	380
HOIL1	310	283	595	272	132	19	600	268	132	599	336	322.364	390
PRIO	280	283	598	272	132	19	639	268	132	597	342	323.818	396
TXD15	172	153	697	272	132	19	868	268	132	689	204	327.818	408
TBB2A	437	283	657	272	132	19	386	268	132	645	435	333.273	422
ANXA2	332	283	640	272	132	19	653	268	132	594	373	336.182	433
ISLR	381	283	650	272	132	19	613	268	132	629	351	339.091	441
BARD1	446	283	396	272	132	719	230	268	132	427	444	340.818	446
CCNJL	242	205	699	272	132	19	813	268	132	690	286	341.636	448
CSF2	490	283	728	272	132	19	311	268	132	653	485	343	450
MAF	489	283	402	272	132	719	249	268	132	443	475	351.273	470
SF3A1	283	283	516	272	132	719	396	268	132	515	375	353.727	476
RS21	497	283	664	272	132	19	212	556	132	654	497	356.182	483
TNR1A	338	153	749	272	132	19	726	268	132	835	327	359.182	498
SH21A	494	283	837	272	132	19	300	268	132	778	496	364.636	519
LCAP	168	283	609	272	132	719	580	268	132	772	167	372.909	554
DAG1	168	283	609	272	132	719	621	268	132	772	167	376.636	572
SHB	426	106	748	272	132	719	336	268	132	756	285	380	579
NFKB1	482	283	586	272	132	719	268	268	132	582	467	381	583
AT2B4	125	283	599	272	132	719	877	268	132	649	147	382.091	586
UBA1	371	257	807	272	132	19	867	268	132	758	383	387.818	597
IFNA5	483	283	760	272	132	19	690	268	132	753	478	388.182	599
CD63	313	283	843	272	132	19	863	268	132	891	262	388.909	602
CEBPB	488	283	607	272	132	719	248	268	132	644	490	389.364	605
LATS2	391	283	752	272	132	19	887	268	132	757	408	391	610
FPRP	313	283	843	272	132	19	888	268	132	891	262	391.182	611
RL14	421	283	663	272	132	719	278	268	132	687	474	393.545	615
CRK	396	283	840	272	132	19	860	268	132	781	452	403.182	637
DGUOK	431	153	894	272	132	19	920	268	132	872	376	406.273	643
BRE1B	429	283	747	272	132	719	306	268	132	754	428	406.364	645
NUCL	274	205	762	272	132	719	712	268	132	779	283	412.545	654
RU2A	450	283	763	272	132	719	291	268	132	835	396	412.818	656
KTU	431	283	894	272	132	19	879	268	132	872	376	414.364	662
HAX1	431	283	894	272	132	19	909	268	132	872	376	417.091	672
ARMC1	431	283	894	272	132	19	926	268	132	872	376	418.636	680
SF3B2	450	283	763	272	132	719	357	268	132	835	396	418.818	681
OPTN	202	283	765	272	132	719	774	268	132	890	218	423.182	689
USO1	339	139	700	272	132	719	775	268	132	751	436	423.909	694
CDYL1	348	188	729	272	132	719	760	268	132	780	340	424.364	695
TPP2	351	283	653	272	132	719	845	268	132	646	433	430.364	712
CUL1	112	97	901	272	132	719	1105	268	132	871	200	437.182	730
OSBL9	363	283	659	272	132	719	894	268	132	647	442	437.364	731
SPAT2	282	283	889	272	132	719	770	268	132	988	251	453.273	780
CNKR1	445	283	701	272	132	719	858	268	132	718	484	455.636	784
NR1H3	471	283	658	272	132	719	899	268	132	690	491	455.909	785
BIN1	467	257	1058	272	132	19	946	268	132	1040	454	458.636	792
FBW1B	327	171	846	272	132	719	974	268	132	845	362	458.909	796
RIPK1	442	232	899	272	132	719	603	268	132	989	421	464.455	803
FBW1A	327	283	846	272	132	719	978	268	132	845	362	469.455	807
IFIT5	492	283	806	272	132	719	853	268	132	776	494	475.182	811
IFIT2	497	283	939	272	26	719	810	268	42	888	497	476.455	813
BASI	401	283	845	272	132	719	963	268	132	781	473	479	816
DAXX	443	283	841	272	132	719	913	268	132	834	453	480.909	818
KDM1A	388	257	892	272	132	719	1042	268	132	893	317	482.909	820
IRF3	346	283	943	272	132	719	881	268	132	899	448	483.909	822
G3P	456	283	945	272	132	719	812	268	132	900	450	488.091	827
SLX1	497	283	989	272	132	719	414	556	132	923	497	492.182	829
GDIR1	382	232	1021	272	132	719	1039	268	132	928	365	499.091	834
BIRC2	422	283	941	272	132	719	896	268	132	994	456	501.364	836
GDIR2	382	283	1021	272	132	719	1047	268	132	928	365	504.455	839
CDC5L	405	283	1033	272	132	719	992	268	132	992	434	514.727	852
SYUA	269	283	1031	272	132	1130	826	268	132	1033	305	516.455	854
FCERG	371	257	1163	272	132	719	955	268	132	1127	299	517.727	856
CCL11	242	205	1204	272	132	719	1117	268	132	1181	309	525.545	875
SIRB1	497	283	1157	272	26	719	901	268	42	1126	497	526.182	877
PPM1G	367	283	946	272	132	1130	957	268	132	965	338	526.364	878
LAMB1	220	283	988	272	132	1130	1081	268	132	1039	288	530.273	886
TAOK3	371	257	1055	272	132	719	1203	268	132	1038	427	534	899
SNW1	497	283	1074	272	26	1130	777	268	42	1103	497	542.636	931
ISY1	497	283	1074	272	26	1130	781	268	42	1103	497	543	933
B2CL1	330	171	1192	272	132	719	1294	268	132	1189	276	543.182	936
MK67I	394	106	1081	272	132	1130	1033	268	132	1075	380	545.727	946
PPIE	497	283	1074	272	26	1130	819	268	42	1103	497	546.455	950
DDX6	397	257	1134	272	132	719	1185	268	132	1077	455	548	957
WDR83	497	283	1074	272	26	1130	852	268	42	1103	497	549.455	962
PRP19	497	283	1074	272	26	1130	855	268	42	1103	497	549.727	963
PLRG1	497	283	1074	272	26	1130	882	268	42	1103	497	552.182	965
MAVS	479	283	1164	272	132	719	1023	268	132	1110	492	552.182	966
CHK1	242	205	1206	272	132	719	1432	268	132	1205	273	553.273	968
AQR	497	283	1074	272	26	1130	911	268	42	1103	497	554.818	973
CATB	158	122	1295	272	132	1130	1213	268	132	1262	125	555.364	975
SMC3	386	283	1038	272	132	1130	1038	268	132	1041	394	555.818	978
ITB1	284	283	1039	272	132	1130	1060	268	132	1193	332	556.818	980
MFAP3	284	283	1039	272	132	1130	1073	268	132	1193	332	558	984
NECD	250	205	1088	272	132	1130	1308	268	132	1137	259	561.909	991
PTPRK	385	283	1035	272	132	1130	1022	268	132	1080	445	562.182	993
TSSC4	458	283	1057	272	132	1130	891	268	132	1082	489	563.091	995
RAP1A	406	283	1205	272	132	719	1116	268	132	1218	458	564.455	997
TBB2B	354	283	1087	272	132	1130	1113	268	132	1076	371	565.273	1000
HSH2D	369	257	1177	272	132	719	1408	268	132	1101	386	565.545	1005
IP3KB	477	283	1171	272	132	719	1230	268	132	1136	426	567.818	1021
UBP15	211	188	1296	272	132	1130	1179	268	132	1234	224	569.636	1035
FPR1	398	257	1160	272	132	719	1435	268	132	1079	432	571.273	1047
SRPRB	335	283	1153	272	132	1130	1131	268	132	1204	265	573.182	1057
ITPR3	307	283	1158	272	132	1130	1101	268	132	1200	328	573.727	1060
NDKB	497	283	1208	272	132	719	823	556	132	1195	497	574	1063
MUC7	83	97	1360	272	132	1130	1474	268	132	1322	45	574.091	1065
HDAC2	480	283	1090	272	132	1130	1011	268	132	1081	460	576.273	1071
TRI39	287	283	1234	272	132	1130	1133	268	132	1228	312	582.818	1088
PCNT	344	283	1191	272	132	1130	1102	268	132	1190	382	584.182	1093
LEG3	497	283	1155	272	26	1130	1046	268	42	1232	497	586.182	1104
RP3A	389	283	1154	272	132	1130	1107	268	132	1178	405	586.364	1105
OGT1	412	188	1162	272	132	1130	1181	268	132	1192	413	589.273	1112
NHRF2	497	283	1155	272	26	1130	1094	268	42	1232	497	590.545	1118
TERF1	495	283	1172	272	132	1130	1015	268	132	1125	488	592	1124
K319L	468	283	1201	272	132	1130	940	268	132	1314	461	600.091	1134
GBB4	472	283	1193	272	132	1130	1118	268	132	1185	422	600.636	1135
TAZ	423	283	1326	272	132	719	1281	268	132	1292	483	601	1137
NID2	468	283	1201	272	132	1130	953	268	132	1314	461	601.273	1138
GBB2	472	283	1193	272	132	1130	1130	268	132	1185	422	601.727	1140
LAMA4	468	283	1201	272	132	1130	959	268	132	1314	461	601.818	1141
GBB3	472	283	1193	272	132	1130	1144	268	132	1185	422	603	1142
MLP3B	464	205	1297	272	132	1130	1087	268	132	1235	438	605.455	1150
DCTN4	392	153	1399	272	132	719	1425	268	132	1349	451	608.364	1154
GBB1	472	283	1193	272	132	1130	1216	268	132	1185	422	609.545	1156
GBRL2	464	283	1297	272	132	1130	1056	268	132	1235	438	609.727	1158
GBRL1	464	283	1297	272	132	1130	1158	268	132	1235	438	619	1162
CSPG2	384	257	1366	272	132	1130	1343	268	132	1313	447	640.364	1189
PLP2	371	257	1328	272	132	1130	1451	268	132	1293	414	640.727	1190
KC1E	497	283	1459	272	26	1130	1164	268	42	1455	497	644.818	1201
TSG6	242	205	1596	272	132	719	1599	268	132	1595	374	648.545	1211
CRY1	497	283	1459	272	26	1130	1298	268	42	1455	497	657	1229
PER3	497	283	1459	272	26	1130	1311	268	42	1455	497	658.182	1230
SYT1	242	205	1456	272	132	1130	1660	268	132	1466	319	662	1242
GRAB	305	232	1539	272	132	1130	1522	268	132	1458	330	665.455	1250
EXOC5	357	283	1439	272	132	1130	1478	268	132	1477	381	668.091	1255
CCBP2	402	257	1579	272	132	719	1648	268	132	1530	476	674.091	1272
CL3L1	497	283	1333	272	132	1130	1307	556	132	1294	497	675.727	1275
DD19B	242	205	1629	272	132	1130	1626	268	132	1634	198	678.909	1279
NARG2	242	205	1629	272	132	1130	1650	268	132	1634	198	681.091	1285
HESX1	457	283	1458	272	132	1130	1503	268	132	1440	459	684.909	1295
TE2IP	343	283	1551	272	132	1130	1594	268	132	1529	301	685	1296
PTN	254	283	1564	272	132	1130	1706	268	132	1582	341	696.727	1346
GNAI3	454	283	1594	272	132	1130	1442	268	132	1605	368	698.182	1356
GNAI2	454	283	1594	272	132	1130	1482	268	132	1605	368	701.818	1371
GFOD1	430	283	1580	272	132	1130	1500	268	132	1581	481	708.091	1388
TRAK2	463	283	1581	272	132	1130	1520	268	132	1563	468	710.182	1403
DPP4	305	232	1700	272	132	1130	1606	268	132	1693	352	711.091	1408
PATL1	485	283	1649	272	132	1130	1592	268	132	1633	493	733.545	1482
ANXA1	484	283	1650	272	132	1130	1676	268	132	1604	480	737.364	1488
S100B	427	283	1701	272	132	1130	1658	268	132	1713	410	738.727	1490
CCL8	447	283	1679	272	132	1130	1679	268	132	1683	487	744.727	1502
DDB1	497	283	1729	272	132	1130	1663	556	132	1733	497	784	1640
CAR16	370	257	1725	272	132	1733	1737	268	132	1725	353	791.273	1660
RGAP1	371	257	1753	272	132	1733	1720	268	132	1756	348	794.727	1680
SRGN	371	257	1757	272	132	1733	1741	268	132	1754	398	801.364	1698
CXL10	371	257	1795	272	132	1733	1767	268	132	1794	411	812	1721
SYIC	497	283	173	563	132	19	286	556	132	182	497	301.818	317
RAGP1	497	283	173	563	132	19	289	556	132	182	497	302.091	318
CSN1	497	283	173	563	132	19	293	556	132	182	497	302.455	319
FBXW7	497	283	173	563	132	19	304	556	132	182	497	303.455	321
EDF1	497	283	173	563	132	19	308	556	132	182	497	303.818	322
PP4C	497	283	173	563	132	19	310	556	132	182	497	304	323
ASCC2	497	283	173	563	132	19	313	556	132	182	497	304.273	325
PRKDC	497	283	173	563	132	19	314	556	132	182	497	304.364	326
PARP1	497	283	173	563	132	19	319	556	132	182	497	304.818	327
SMRD1	497	283	173	563	132	19	321	556	132	182	497	305	328
TGIF1	497	283	173	563	132	19	324	556	132	182	497	305.273	329
CSN6	497	283	173	563	132	19	329	556	132	182	497	305.727	331
BATF2	497	283	173	563	132	19	337	556	132	182	497	306.455	333
CSN7A	497	283	173	563	132	19	343	556	132	182	497	307	335
TOP2A	497	283	173	563	132	19	344	556	132	182	497	307.091	337
NFM	497	283	173	563	132	19	349	556	132	182	497	307.545	339
PIT1	497	283	173	563	132	19	350	556	132	182	497	307.636	340
KPCD1	497	283	173	563	132	19	352	556	132	182	497	307.818	341
HMGA1	497	283	173	563	132	19	354	556	132	182	497	308	342
NBR1	497	283	173	563	132	19	359	556	132	182	497	308.455	343
SYSC	497	283	173	563	132	19	362	556	132	182	497	308.727	344
PP2BA	497	283	173	563	132	19	364	556	132	182	497	308.909	345
RBM39	497	283	173	563	132	19	365	556	132	182	497	309	346
CSN3	497	283	173	563	132	19	368	556	132	182	497	309.273	347
MYOD1	497	283	173	563	132	19	369	556	132	182	497	309.364	348
SKI	497	283	173	563	132	19	373	556	132	182	497	309.727	350
BBS7	497	283	173	563	132	19	376	556	132	182	497	310	352
SMRC1	497	283	173	563	132	19	380	556	132	182	497	310.364	353
STAT4	497	283	173	563	132	19	394	556	132	182	497	311.636	354
UBC9	497	283	173	563	132	19	398	556	132	182	497	312	355
DNLI3	497	283	173	563	132	19	402	556	132	182	497	312.364	356
LYRIC	497	283	173	563	132	19	403	556	132	182	497	312.455	357
FUBP2	497	283	173	563	132	19	407	556	132	182	497	312.818	358
TRI33	497	283	173	563	132	19	410	556	132	182	497	313.091	359
PRC2A	497	283	173	563	132	19	413	556	132	182	497	313.364	360
SYDC	497	283	173	563	132	19	415	556	132	182	497	313.545	361
CSN2	497	283	173	563	132	19	417	556	132	182	497	313.727	362
DACH1	497	283	173	563	132	19	420	556	132	182	497	314	363
DDX21	497	283	173	563	132	19	423	556	132	182	497	314.273	364
MBB1A	497	283	173	563	132	19	435	556	132	182	497	315.364	367
HXB9	497	283	173	563	132	19	440	556	132	182	497	315.818	368
PP2BB	497	283	173	563	132	19	447	556	132	182	497	316.455	369
MEF2A	497	283	173	563	132	19	455	556	132	182	497	317.182	371
CREB1	497	283	173	563	132	19	467	556	132	182	497	318.273	373
SMAD2	497	283	173	563	132	19	470	556	132	182	497	318.545	374
MARE3	497	283	173	563	132	19	475	556	132	182	497	319	375
MRGBP	497	283	281	563	132	19	292	556	132	269	497	320.091	381
IMA2	497	283	173	563	132	19	488	556	132	182	497	320.182	382
NKRF	497	283	173	563	132	19	489	556	132	182	497	320.273	383
PHX2A	497	283	173	563	132	19	491	556	132	182	497	320.455	385
GOPC	497	283	173	563	132	19	499	556	132	182	497	321.182	387
APLP2	497	283	173	563	132	19	503	556	132	182	497	321.545	388
ZO1	497	283	281	563	132	19	312	556	132	269	497	321.909	389
TPST1	497	283	281	563	132	19	318	556	132	269	497	322.455	391
GCR	497	283	173	563	132	19	516	556	132	182	497	322.727	392
PDS5A	497	283	173	563	132	19	518	556	132	182	497	322.909	393
FOSB	497	283	173	563	132	19	526	556	132	182	497	323.636	394
EMD	497	283	281	563	132	19	332	556	132	269	497	323.727	395
RFA3	497	283	281	563	132	19	335	556	132	269	497	324	397
HXD13	497	283	173	563	132	19	545	556	132	182	497	325.364	398
RUVB1	497	283	281	563	132	19	353	556	132	269	497	325.636	400
SNF5	497	283	173	563	132	19	552	556	132	182	497	326	401
PLMN	497	283	281	563	132	19	363	556	132	269	497	326.545	403
TCPE	497	283	281	563	132	19	366	556	132	269	497	326.818	404
SMCA4	497	283	281	563	132	19	367	556	132	269	497	326.909	405
ASCC1	497	283	173	563	132	19	567	556	132	182	497	327.364	406
DUS19	497	283	281	563	132	19	372	556	132	269	497	327.364	407
NCALD	497	283	281	563	132	19	382	556	132	269	497	328.273	409
HNRPD	497	283	281	563	132	19	384	556	132	269	497	328.455	410
SPTN2	497	283	281	563	132	19	385	556	132	269	497	328.545	411
PRS23	497	283	281	563	132	19	388	556	132	269	497	328.818	412
COF2	497	283	281	563	132	19	395	556	132	269	497	329.455	413
CAP2	497	283	281	563	132	19	399	556	132	269	497	329.818	414
MAGAA	497	283	281	563	132	19	401	556	132	269	497	330	415
ACTG	497	283	281	563	132	19	405	556	132	269	497	330.364	416
A2MG	497	283	281	563	132	19	409	556	132	269	497	330.727	417
TCF20	497	283	173	563	132	19	604	556	132	182	497	330.727	418
FAN	497	283	281	563	132	19	412	556	132	269	497	331	419
ROA1	497	283	281	563	132	19	424	556	132	269	497	332.091	420
RN187	497	283	173	563	132	19	620	556	132	182	497	332.182	421
UBS3B	497	283	281	563	132	19	437	556	132	269	497	333.273	423
CPNE4	497	283	281	563	132	19	443	556	132	269	497	333.818	424
BCL7C	497	283	281	563	132	19	448	556	132	269	497	334.273	425
PHB	497	283	281	563	132	19	458	556	132	269	497	335.182	427
IQGA1	497	283	281	563	132	19	460	556	132	269	497	335.364	428
FBX25	497	283	281	563	132	19	461	556	132	269	497	335.455	429
SSH2	497	283	281	563	132	19	464	556	132	269	497	335.727	431
DEST	497	283	281	563	132	19	466	556	132	269	497	335.909	432
PINK1	497	283	346	563	132	19	347	556	132	331	497	336.636	434
STF1	497	283	173	563	132	19	670	556	132	182	497	336.727	435
RFA2	497	283	281	563	132	19	479	556	132	269	497	337.091	436
CD11A	497	283	346	563	132	19	356	556	132	331	497	337.455	437
STK11	497	283	346	563	132	19	370	556	132	331	497	338.727	438
SMYD2	497	283	346	563	132	19	371	556	132	331	497	338.818	439
CAV1	497	283	281	563	132	19	501	556	132	269	497	339.091	440
CAP1	497	283	281	563	132	19	511	556	132	269	497	340	442
UBP46	497	283	281	563	132	19	512	556	132	269	497	340.091	443
APOE	497	283	346	563	132	19	387	556	132	331	497	340.273	444
PDK1L	497	283	346	563	132	19	389	556	132	331	497	340.455	445
KS6A6	497	283	346	563	132	19	400	556	132	331	497	341.455	447
MEPCE	497	283	281	563	132	19	537	556	132	269	497	342.364	449
DHB3	497	283	281	563	132	19	550	556	132	269	497	343.545	451
HNRPU	497	283	281	563	132	19	554	556	132	269	497	343.909	453
SSH1	497	283	281	563	132	19	562	556	132	269	497	344.636	454
M3K3	497	283	346	563	132	19	436	556	132	331	497	344.727	455
MYLK4	497	283	346	563	132	19	438	556	132	331	497	344.909	456
MYH9	497	283	281	563	132	19	570	556	132	269	497	345.364	457
LMX1B	497	283	281	563	132	19	572	556	132	269	497	345.545	458
CDK9	497	283	346	563	132	19	450	556	132	331	497	346	460
RFA1	497	283	281	563	132	19	582	556	132	269	497	346.455	461
E2AK1	497	283	346	563	132	19	462	556	132	331	497	347.091	462
ARAF	497	283	346	563	132	19	471	556	132	331	497	347.909	463
GSK3B	497	283	346	563	132	19	473	556	132	331	497	348.091	464
PROF2	497	283	281	563	132	19	610	556	132	269	497	349	465
DNJB1	497	283	346	563	132	19	487	556	132	331	497	349.364	466
CD37L	497	283	346	563	132	19	493	556	132	331	497	349.909	467
MPIP3	497	283	346	563	132	19	494	556	132	331	497	350	468
CPNE1	497	283	281	563	132	19	629	556	132	269	497	350.727	469
AURKB	497	283	346	563	132	19	514	556	132	331	497	351.818	471
AKT3	497	283	346	563	132	19	522	556	132	331	497	352.545	473
LMBL1	497	283	464	563	132	19	294	556	132	445	497	352.909	474
ASF1B	497	283	464	563	132	19	307	556	132	445	497	354.091	477
RAF1	497	283	346	563	132	19	546	556	132	331	497	354.727	479
PCY1B	497	283	281	563	132	19	678	556	132	269	497	355.182	480
SGK1	497	283	346	563	132	19	558	556	132	331	497	355.818	481
KPSH2	497	283	346	563	132	19	559	556	132	331	497	355.909	482
KSR2	497	283	346	563	132	19	564	556	132	331	497	356.364	484
RIPK4	497	283	346	563	132	19	569	556	132	331	497	356.818	486
PKRI1	497	283	428	563	132	19	421	556	132	400	497	357.091	487
CDC6	497	283	464	563	132	19	341	556	132	445	497	357.182	488
CD11B	497	283	346	563	132	19	574	556	132	331	497	357.273	489
ORC2	497	283	464	563	132	19	342	556	132	445	497	357.273	490
PRKRA	497	283	428	563	132	19	433	556	132	400	497	358.182	491
RIPK3	497	283	346	563	132	19	584	556	132	331	497	358.182	492
MK07	497	283	346	563	132	19	585	556	132	331	497	358.273	493
CDK4	497	283	346	563	132	19	590	556	132	331	497	358.727	494
INT6	497	283	464	563	132	19	360	556	132	445	497	358.909	495
DDX17	497	283	346	563	132	19	593	556	132	331	497	359	496
ST38L	497	283	346	563	132	19	595	556	132	331	497	359.182	497
NTRK1	497	283	346	563	132	19	598	556	132	331	497	359.455	499
ILF2	497	283	428	563	132	19	451	556	132	400	497	359.818	500
TEBP	497	283	428	563	132	19	454	556	132	400	497	360.091	501
ULK3	497	283	346	563	132	19	605	556	132	331	497	360.091	502
ASF1A	497	283	464	563	132	19	377	556	132	445	497	360.455	503
CDK6	497	283	346	563	132	19	614	556	132	331	497	360.909	504
KS6A1	497	283	346	563	132	19	622	556	132	331	497	361.636	505
CDC45	497	283	464	563	132	19	391	556	132	445	497	361.727	506
NCOAT	497	283	346	563	132	19	625	556	132	331	497	361.909	507
PABP4	497	283	428	563	132	19	474	556	132	400	497	361.909	508
RLA0	497	283	428	563	132	19	477	556	132	400	497	362.182	509
DICER	497	283	428	563	132	19	478	556	132	400	497	362.273	510
GSTK1	497	283	464	563	132	19	397	556	132	445	497	362.273	511
H12	497	283	428	563	132	19	484	556	132	400	497	362.818	512
CCNH	497	283	464	563	132	19	404	556	132	445	497	362.909	513
CDC7	497	283	464	563	132	19	406	556	132	445	497	363.091	514
M3K14	497	283	346	563	132	19	638	556	132	331	497	363.091	515
IKKE	497	283	346	563	132	19	641	556	132	331	497	363.364	516
BRAF	497	283	346	563	132	19	643	556	132	331	497	363.545	517
GNL3	497	283	428	563	132	19	492	556	132	400	497	363.545	518
CDK1	497	283	346	563	132	19	656	556	132	331	497	364.727	520
DBF4A	497	283	464	563	132	19	426	556	132	445	497	364.909	521
PSF3	497	283	464	563	132	19	428	556	132	445	497	365.091	522
VPS35	497	283	464	563	132	19	431	556	132	445	497	365.364	523
MCM3	497	283	464	563	132	19	432	556	132	445	497	365.455	524
TOLIP	497	283	428	563	132	19	521	556	132	400	497	366.182	526
CLK3	497	283	346	563	132	19	673	556	132	331	497	366.273	527
MCM4	497	283	464	563	132	19	442	556	132	445	497	366.364	528
MOV10	497	283	428	563	132	19	523	556	132	400	497	366.364	529
PELO	497	283	464	563	132	19	444	556	132	445	497	366.545	530
MCM6	497	283	464	563	132	19	445	556	132	445	497	366.636	531
MBIP1	497	283	464	563	132	19	446	556	132	445	497	366.727	532
P52K	497	283	428	563	132	19	528	556	132	400	497	366.818	533
TIPIN	497	283	464	563	132	19	449	556	132	445	497	367	534
FANCC	497	283	428	563	132	19	533	556	132	400	497	367.273	535
PSF2	497	283	464	563	132	19	456	556	132	445	497	367.636	536
RL6	497	283	428	563	132	19	538	556	132	400	497	367.727	537
FGFR3	497	283	346	563	132	19	691	556	132	331	497	367.909	538
CDK15	497	283	346	563	132	19	698	556	132	331	497	368.545	539
2A5A	497	283	428	563	132	19	560	556	132	400	497	369.727	540
SLD5	497	283	464	563	132	19	485	556	132	445	497	370.273	542
MCM2	497	283	464	563	132	19	486	556	132	445	497	370.364	543
VPS29	497	283	464	563	132	19	497	556	132	445	497	371.364	545
H31T	497	283	464	563	132	19	500	556	132	445	497	371.636	546
RL7L	497	283	527	563	132	19	351	556	132	532	497	371.727	547
ORC4	497	283	464	563	132	19	505	556	132	445	497	372.091	548
CE290	497	283	464	563	132	19	506	556	132	445	497	372.182	549
CDN1B	497	283	464	563	132	19	507	556	132	445	497	372.273	550
MCMBP	497	283	464	563	132	19	510	556	132	445	497	372.545	551
PGFRB	497	283	428	563	132	19	592	556	132	400	497	372.636	552
MCM5	497	283	464	563	132	19	513	556	132	445	497	372.818	553
MCM10	497	283	464	563	132	19	517	556	132	445	497	373.182	555
RAD21	497	283	464	563	132	19	520	556	132	445	497	373.455	556
ORC3	497	283	464	563	132	19	524	556	132	445	497	373.818	557
LSHR	497	283	527	563	132	19	375	556	132	532	497	373.909	558
DNJC3	497	283	428	563	132	19	608	556	132	400	497	374.091	559
RM44	497	283	527	563	132	19	378	556	132	532	497	374.182	560
ZN346	497	283	428	563	132	19	611	556	132	400	497	374.364	562
VP26A	497	283	464	563	132	19	532	556	132	445	497	374.545	563
MCM8	497	283	464	563	132	19	534	556	132	445	497	374.727	564
NOP2	497	283	428	563	132	19	615	556	132	400	497	374.727	565
CNOT8	497	283	464	563	132	19	548	556	132	445	497	376	567
IF2A	497	283	428	563	132	19	630	556	132	400	497	376.091	568
HDAC6	497	283	464	563	132	19	551	556	132	445	497	376.273	569
DAPLE	497	283	464	563	132	19	553	556	132	445	497	376.455	570
DHX58	497	283	428	563	132	19	634	556	132	400	497	376.455	571
HNRPC	497	283	428	563	132	19	648	556	132	400	497	377.727	573
STAU2	497	283	428	563	132	19	652	556	132	400	497	378.091	574
ORC1	497	283	464	563	132	19	579	556	132	445	497	378.818	576
AP3B1	497	283	527	563	132	19	434	556	132	532	497	379.273	577
CTNA1	497	283	527	563	132	19	441	556	132	532	497	379.909	578
BAG3	497	283	464	563	132	19	594	556	132	445	497	380.182	580
MAT1	497	283	464	563	132	19	597	556	132	445	497	380.455	581
DBNL	497	283	428	563	132	19	683	556	132	400	497	380.909	582
AP2B1	497	283	527	563	132	19	459	556	132	532	497	381.545	584
AMPM2	497	283	428	563	132	19	692	556	132	400	497	381.727	585
NOC3L	497	283	428	563	132	19	697	556	132	400	497	382.182	587
IGF1R	497	283	527	563	132	19	468	556	132	532	497	382.364	588
SL9A5	497	283	527	563	132	19	480	556	132	532	497	383.455	590
CDT1	497	283	464	563	132	19	632	556	132	445	497	383.636	591
SOS1	497	283	571	563	132	19	457	556	132	519	497	384.182	592
GIPC1	497	283	464	563	132	19	650	556	132	445	497	385.273	593
OPRD	497	283	527	563	132	19	508	556	132	532	497	386	594
GPR55	497	283	527	563	132	19	527	556	132	532	497	387.727	596
RAB5C	497	283	527	563	132	19	530	556	132	532	497	388	598
RM43	497	283	527	563	132	19	535	556	132	532	497	388.455	600
AGTR1	497	283	527	563	132	19	539	556	132	532	497	388.818	601
V2R	497	283	527	563	132	19	541	556	132	532	497	389	603
PDE4D	497	283	527	563	132	19	543	556	132	532	497	389.182	604
ADRB2	497	283	527	563	132	19	547	556	132	532	497	389.545	606
DRD4	497	283	527	563	132	19	555	556	132	532	497	390.273	608
DDX27	497	283	527	563	132	19	563	556	132	532	497	391	609
ARRD3	497	283	527	563	132	19	575	556	132	532	497	392.091	612
PECA1	497	283	571	563	132	19	557	556	132	519	497	393.273	614
AP1B1	497	283	527	563	132	19	596	556	132	532	497	394	616
ADA15	497	283	571	563	132	19	566	556	132	519	497	394.091	617
BOP1	497	283	527	563	132	19	602	556	132	532	497	394.545	618
PE2R2	497	283	527	563	132	19	609	556	132	532	497	395.182	619
SKAP2	497	283	571	563	132	19	583	556	132	519	497	395.636	620
DRD2	497	283	527	563	132	19	619	556	132	532	497	396.091	621
HGS	497	283	527	563	132	19	624	556	132	532	497	396.545	622
MP2K4	497	283	527	563	132	19	626	556	132	532	497	396.727	623
FCGR1	497	283	571	563	132	19	599	556	132	519	497	397.091	624
DLG3	497	283	613	563	132	19	476	556	132	603	497	397.364	625
AP3B2	497	283	527	563	132	19	640	556	132	532	497	398	626
CYH2	497	283	527	563	132	19	651	556	132	532	497	399	627
GNA13	497	283	613	563	132	19	496	556	132	603	497	399.182	628
FLNA	497	283	527	563	132	19	665	556	132	532	497	400.273	629
ARF6	497	283	527	563	132	19	669	556	132	532	497	400.636	630
PESC	497	283	527	563	132	19	674	556	132	532	497	401.091	631
ARRC	497	283	527	563	132	19	682	556	132	532	497	401.818	632
PITM2	497	283	613	563	132	19	529	556	132	603	497	402.182	633
PTAFR	497	283	527	563	132	19	687	556	132	532	497	402.273	634
CHSTF	497	283	571	563	132	19	659	556	132	519	497	402.545	635
ABL2	497	283	571	563	132	19	661	556	132	519	497	402.727	636
IL6RB	497	283	571	563	132	19	667	556	132	519	497	403.273	639
NOLC1	497	283	527	563	132	19	711	556	132	532	497	404.455	640
MBD2	497	283	613	563	132	19	556	556	132	603	497	404.636	641
SOCS3	497	283	613	563	132	19	565	556	132	603	497	405.455	642
RPGF1	497	283	571	563	132	19	700	556	132	519	497	406.273	644
PTGDS	497	283	527	563	132	19	744	556	132	532	497	407.455	647
U119A	497	283	571	563	132	19	734	556	132	519	497	409.364	648
ELMO1	497	283	571	563	132	19	738	556	132	519	497	409.727	649
ITB2	497	283	613	563	132	19	612	556	132	603	497	409.727	650
TRPV4	497	283	571	563	132	19	739	556	132	519	497	409.818	651
BCR	497	283	571	563	132	19	752	556	132	519	497	411	652
RHOU	497	283	613	563	132	19	646	556	132	603	497	412.818	655
IL7RA	497	283	613	563	132	19	647	556	132	603	497	412.909	657
ASAP2	497	283	613	563	132	19	654	556	132	603	497	413.545	659
TLN1	497	283	613	563	132	19	657	556	132	603	497	413.818	661
KCNA2	497	283	613	563	132	19	671	556	132	603	497	415.091	663
LPXN	497	283	613	563	132	19	672	556	132	603	497	415.182	664
BMS1	497	283	664	563	132	19	573	556	132	654	497	415.455	666
KPCD	497	283	613	563	132	19	684	556	132	603	497	416.273	667
ITB3	497	283	613	563	132	19	686	556	132	603	497	416.455	668
M3K4	497	283	613	563	132	19	688	556	132	603	497	416.636	669
GTR1	497	283	613	563	132	19	689	556	132	603	497	416.727	670
STK40	497	283	416	563	132	719	302	556	132	488	497	416.818	671
SRBS2	497	283	613	563	132	19	693	556	132	603	497	417.091	673
YETS4	497	283	416	563	132	719	309	556	132	488	497	417.455	674
PITM3	497	283	613	563	132	19	702	556	132	603	497	417.909	675
NMDE1	497	283	613	563	132	19	704	556	132	603	497	418.091	676
CASL	497	283	613	563	132	19	706	556	132	603	497	418.273	677
NPHP1	497	283	613	563	132	19	708	556	132	603	497	418.455	678
PRS8	497	283	416	563	132	719	320	556	132	488	497	418.455	679
CEBPG	497	283	416	563	132	719	325	556	132	488	497	418.909	682
DET1	497	283	416	563	132	719	326	556	132	488	497	419	683
TGFI1	497	283	613	563	132	19	721	556	132	603	497	419.636	684
DCC	497	283	613	563	132	19	728	556	132	603	497	420.273	685
PITM1	497	283	613	563	132	19	735	556	132	603	497	420.909	686
SUMO3	497	283	416	563	132	719	348	556	132	488	497	421	687
RL26L	497	283	664	563	132	19	637	556	132	654	497	421.273	688
CENPO	497	283	416	563	132	719	374	556	132	488	497	423.364	691
KRR1	497	283	664	563	132	19	664	556	132	654	497	423.727	692
ARPC3	497	283	732	563	132	19	542	556	132	720	497	424.818	696
RBCC1	497	283	613	563	132	19	795	556	132	603	497	426.364	698
MYPT1	497	283	416	563	132	719	408	556	132	488	497	426.455	699
CDR2	497	283	664	563	132	19	696	556	132	654	497	426.636	700
ZN335	497	283	664	563	132	19	703	556	132	654	497	427.273	701
ZN133	497	283	416	563	132	719	425	556	132	488	497	428	702
RS17	497	283	664	563	132	19	716	556	132	654	497	428.455	703
RS20	497	283	664	563	132	19	718	556	132	654	497	428.636	704
ITSN1	497	283	732	563	132	19	589	556	132	720	497	429.091	705
CDR2L	497	283	664	563	132	19	724	556	132	654	497	429.182	706
RS28	497	283	664	563	132	19	727	556	132	654	497	429.455	707
DHX57	497	283	664	563	132	19	730	556	132	654	497	429.727	708
RS27A	497	283	664	563	132	19	733	556	132	654	497	430	709
RS3	497	283	664	563	132	19	736	556	132	654	497	430.273	711
ZCRB1	497	283	664	563	132	19	737	556	132	654	497	430.364	713
TSR1	497	283	664	563	132	19	740	556	132	654	497	430.636	714
RS5	497	283	664	563	132	19	741	556	132	654	497	430.727	715
ZN358	497	283	664	563	132	19	749	556	132	654	497	431.455	716
HNF1A	497	283	416	563	132	719	469	556	132	488	497	432	717
ZN777	497	283	664	563	132	19	756	556	132	654	497	432.091	718
UTP23	497	283	664	563	132	19	757	556	132	654	497	432.182	719
RS8	497	283	664	563	132	19	762	556	132	654	497	432.636	720
PURB	497	283	664	563	132	19	771	556	132	654	497	433.455	721
SYK	497	283	664	563	132	19	776	556	132	654	497	433.909	722
XBP1	497	283	416	563	132	719	495	556	132	488	497	434.364	724
RS16	497	283	664	563	132	19	785	556	132	654	497	434.727	725
RS4X	497	283	664	563	132	19	789	556	132	654	497	435.091	726
CBX5	497	283	664	563	132	19	790	556	132	654	497	435.182	727
WIPF2	497	283	732	563	132	19	658	556	132	720	497	435.364	728
RS9	497	283	664	563	132	19	797	556	132	654	497	435.818	729
RS23	497	283	664	563	132	19	814	556	132	654	497	437.364	732
RHG01	497	283	732	563	132	19	681	556	132	720	497	437.455	733
RS12	497	283	664	563	132	19	821	556	132	654	497	438	734
CLIP1	497	283	703	563	132	19	746	556	132	693	497	438.273	735
FNBP1	497	283	732	563	132	19	694	556	132	720	497	438.636	736
CIP4	497	283	732	563	132	19	695	556	132	720	497	438.727	737
B3GN2	497	283	703	563	132	19	753	556	132	693	497	438.909	738
RS13	497	283	664	563	132	19	831	556	132	654	497	438.909	739
CRKL	497	283	732	563	132	19	699	556	132	720	497	439.091	740
ZN121	497	283	664	563	132	19	839	556	132	654	497	439.636	741
ZN574	497	283	664	563	132	19	841	556	132	654	497	439.818	742
KLK5	497	283	703	563	132	19	764	556	132	693	497	439.909	743
SIAH1	497	283	703	563	132	19	765	556	132	693	497	440	744
GAS7	497	283	732	563	132	19	710	556	132	720	497	440.091	745
ITSN2	497	283	732	563	132	19	717	556	132	720	497	440.727	746
RHOJ	497	283	732	563	132	19	719	556	132	720	497	440.909	747
TBB3	497	283	703	563	132	19	779	556	132	693	497	441.273	748
TEC	497	283	732	563	132	19	725	556	132	720	497	441.455	749
MAFB	497	283	416	563	132	719	576	556	132	488	497	441.727	750
TBA1C	497	283	703	563	132	19	787	556	132	693	497	442	751
NXPH3	497	283	703	563	132	19	791	556	132	693	497	442.364	752
ANTR1	497	283	703	563	132	19	801	556	132	693	497	443.273	753
C5AR	497	283	732	563	132	19	748	556	132	720	497	443.545	754
TMM25	497	283	703	563	132	19	809	556	132	693	497	444	755
ABI3	497	283	732	563	132	19	763	556	132	720	497	444.909	756
NYX	497	283	703	563	132	19	824	556	132	693	497	445.364	757
PRG2	497	283	703	563	132	19	825	556	132	693	497	445.455	758
TBCB	497	283	703	563	132	19	829	556	132	693	497	445.818	759
DNS2B	497	283	703	563	132	19	832	556	132	693	497	446.091	761
ARP3	497	283	591	563	132	719	355	556	132	583	497	446.182	762
DX39A	497	283	703	563	132	19	842	556	132	693	497	447	763
PRP8	497	283	703	563	132	19	846	556	132	693	497	447.364	764
CTDS1	497	283	703	563	132	19	847	556	132	693	497	447.455	765
FAK1	497	283	754	563	132	19	761	556	132	735	497	448.091	767
SNX9	497	283	732	563	132	19	802	556	132	720	497	448.455	768
HS105	497	283	703	563	132	19	865	556	132	693	497	449.091	769
KLK11	497	283	703	563	132	19	869	556	132	693	497	449.455	770
TSP3	497	283	703	563	132	19	871	556	132	693	497	449.636	771
KPYM	497	283	809	563	132	19	709	556	132	759	497	450.545	772
I12R1	497	283	703	563	132	19	883	556	132	693	497	450.727	773
DJB11	497	283	703	563	132	19	885	556	132	693	497	450.909	774
ICAM1	497	283	703	563	132	19	890	556	132	693	497	451.364	775
TBB4B	497	283	703	563	132	19	898	556	132	693	497	452.091	776
STA13	497	283	703	563	132	19	902	556	132	693	497	452.455	777
TAU	497	283	703	563	132	19	905	556	132	693	497	452.727	778
CDK18	497	283	754	563	132	19	820	556	132	735	497	453.455	781
UBA7	497	283	809	563	132	19	755	556	132	759	497	454.727	783
DAB2	497	283	754	563	132	19	848	556	132	735	497	456	786
CD24	497	283	754	563	132	19	859	556	132	735	497	457	787
G6PI	497	283	809	563	132	19	783	556	132	759	497	457.273	788
EF2	497	283	809	563	132	19	793	556	132	759	497	458.182	789
SYTC	497	283	809	563	132	19	794	556	132	759	497	458.273	790
TNFL6	497	283	754	563	132	19	873	556	132	735	497	458.273	791
HCLS1	497	283	754	563	132	19	878	556	132	735	497	458.727	793
UBP18	497	283	809	563	132	19	799	556	132	759	497	458.727	794
PRDX1	497	283	809	563	132	19	800	556	132	759	497	458.818	795
UBE2N	497	283	809	563	132	19	804	556	132	759	497	459.182	797
CHMP5	497	283	809	563	132	19	807	556	132	759	497	459.455	798
ENOA	497	283	809	563	132	19	811	556	132	759	497	459.818	799
FLNB	497	283	809	563	132	19	827	556	132	759	497	461.273	801
MEN1	497	283	591	563	132	719	536	556	132	583	497	462.636	802
UB2E2	497	283	809	563	132	19	874	556	132	759	497	465.545	805
SH3L3	497	283	587	563	132	719	616	556	132	574	497	468.727	806
TF2AA	497	283	641	563	132	719	515	556	132	631	497	469.636	808
LDHA	497	283	809	563	132	19	938	556	132	759	497	471.364	809
NFKB2	497	283	641	563	132	719	591	556	132	631	497	476.545	814
CTBP2	497	283	641	563	132	719	607	556	132	631	497	478	815
RXRA	497	283	641	563	132	719	627	556	132	631	497	479.818	817
CTBP1	497	283	641	563	132	719	645	556	132	631	497	481.455	819
BCL10	497	283	641	563	132	719	666	556	132	631	497	483.364	821
N4BP2	497	283	641	563	132	719	675	556	132	631	497	484.182	823
PIR	497	283	641	563	132	719	680	556	132	631	497	484.636	824
RELB	497	283	641	563	132	719	705	556	132	631	497	486.909	826
SCRIB	497	283	1008	563	132	19	782	556	132	935	497	491.273	828
SPN90	497	283	1008	563	132	19	815	556	132	935	497	494.273	830
SHAN3	497	283	1008	563	132	19	835	556	132	935	497	496.091	831
GIT1	497	283	1008	563	132	19	844	556	132	935	497	496.909	832
1433G	497	283	1008	563	132	19	850	556	132	935	497	497.455	833
PPM1E	497	283	1008	563	132	19	918	556	132	935	497	503.636	837
GIT2	497	283	1008	563	132	19	921	556	132	935	497	503.909	838
PAK1	497	283	1008	563	132	19	936	556	132	935	497	505.273	840
ARHG6	497	283	1008	563	132	19	943	556	132	935	497	505.909	841
SHAN1	497	283	1008	563	132	19	945	556	132	935	497	506.091	842
CBLB	497	283	1008	563	132	19	949	556	132	935	497	506.455	843
PPM1F	497	283	1008	563	132	19	965	556	132	935	497	507.909	845
SHAN2	497	283	1008	563	132	19	998	556	132	935	497	510.909	847
TPM2	497	283	1027	563	132	19	1012	556	132	902	497	510.909	848
RS14	497	283	822	563	132	719	642	556	132	784	497	511.545	849
NDKA	497	283	1027	563	132	19	1028	556	132	902	497	512.364	850
RL28	497	283	822	563	132	719	676	556	132	784	497	514.636	851
PRAM	497	283	861	563	132	719	617	556	132	838	497	517.727	857
RL37A	497	283	822	563	132	719	722	556	132	784	497	518.818	859
STAM2	497	283	861	563	132	719	631	556	132	838	497	519	860
RL9	497	283	822	563	132	719	729	556	132	784	497	519.455	861
KCC2G	497	283	1027	563	132	19	1111	556	132	902	497	519.909	862
LAT	497	283	861	563	132	719	644	556	132	838	497	520.182	863
NDRG1	497	283	822	563	132	719	751	556	132	784	497	521.455	864
ZAP70	497	283	861	563	132	719	660	556	132	838	497	521.636	865
RL15	497	283	822	563	132	719	754	556	132	784	497	521.727	866
RL18	497	283	822	563	132	719	759	556	132	784	497	522.182	867
RL30	497	283	822	563	132	719	766	556	132	784	497	522.818	868
LYAR	497	283	822	563	132	719	767	556	132	784	497	522.909	869
PRR11	497	283	822	563	132	719	769	556	132	784	497	523.091	870
SPF30	497	283	822	563	132	719	772	556	132	784	497	523.364	871
RBM4B	497	283	822	563	132	719	773	556	132	784	497	523.455	872
FXR2	497	283	861	563	132	719	685	556	132	838	497	523.909	873
HXA10	497	283	849	563	132	719	677	556	132	876	497	525.545	876
MRCKB	497	283	822	563	132	719	806	556	132	784	497	526.455	879
CNBP	497	283	822	563	132	719	808	556	132	784	497	526.636	880
GRAP2	497	283	861	563	132	719	731	556	132	838	497	528.091	881
IRF4	497	283	849	563	132	719	707	556	132	876	497	528.273	882
NOP56	497	283	822	563	132	719	828	556	132	784	497	528.455	883
CREM	497	283	849	563	132	719	715	556	132	876	497	529	884
TRAT1	497	283	861	563	132	719	742	556	132	838	497	529.091	885
DNM3A	497	283	849	563	132	719	732	556	132	876	497	530.545	887
XPO6	497	283	766	563	132	719	948	556	132	743	497	530.545	888
VIPR1	497	283	766	563	132	719	954	556	132	743	497	531.091	889
ENAH	497	283	766	563	132	719	956	556	132	743	497	531.273	890
FMNL	497	283	766	563	132	719	961	556	132	743	497	531.727	891
NONO	497	283	849	563	132	719	745	556	132	876	497	531.727	892
FUS	497	283	849	563	132	719	747	556	132	876	497	531.909	893
GFI1	497	283	849	563	132	719	750	556	132	876	497	532.182	894
GEPH	497	283	766	563	132	719	972	556	132	743	497	532.727	895
WASL	497	283	766	563	132	719	973	556	132	743	497	532.818	896
WASF1	497	283	766	563	132	719	982	556	132	743	497	533.636	897
MECP2	497	283	849	563	132	719	778	556	132	876	497	534.727	900
RHOQ	497	283	766	563	132	719	994	556	132	743	497	534.727	901
SF01	497	283	869	563	132	719	786	556	132	850	497	534.909	902
CEBPA	497	283	849	563	132	719	784	556	132	876	497	535.273	903
DNM3B	497	283	849	563	132	719	796	556	132	876	497	536.364	904
GTF2I	497	283	774	563	132	719	950	556	132	801	497	536.727	905
GATA1	497	283	849	563	132	719	803	556	132	876	497	537	906
SF3B1	497	283	869	563	132	719	816	556	132	850	497	537.636	907
SNX3	497	283	774	563	132	719	975	556	132	801	497	539	908
EIF2A	497	283	774	563	132	719	977	556	132	801	497	539.182	909
HNRH1	497	283	869	563	132	719	833	556	132	850	497	539.182	910
SF3A2	497	283	869	563	132	719	834	556	132	850	497	539.273	911
ADDG	497	283	774	563	132	719	979	556	132	801	497	539.364	912
PIAS4	497	283	869	563	132	719	836	556	132	850	497	539.455	913
SBDS	497	283	774	563	132	719	983	556	132	801	497	539.727	914
SF3B3	497	283	869	563	132	719	843	556	132	850	497	540.091	915
ETV1	497	283	849	563	132	719	838	556	132	876	497	540.182	916
IF4G2	497	283	774	563	132	719	990	556	132	801	497	540.364	918
CAB39	497	283	774	563	132	719	993	556	132	801	497	540.636	919
CKLF5	497	283	774	563	132	719	997	556	132	801	497	541	920
SNX2	497	283	774	563	132	719	999	556	132	801	497	541.182	921
BRD4	497	283	774	563	132	719	1000	556	132	801	497	541.273	922
GRP78	497	283	869	563	132	719	861	556	132	850	497	541.727	923
PYGB	497	283	774	563	132	719	1005	556	132	801	497	541.727	924
PSME1	497	283	774	563	132	719	1007	556	132	801	497	541.909	925
HD	497	283	869	563	132	719	864	556	132	850	497	542	926
TCEA1	497	283	774	563	132	719	1009	556	132	801	497	542.091	927
NAA15	497	283	774	563	132	719	1010	556	132	801	497	542.182	928
SFPQ	497	283	869	563	132	719	866	556	132	850	497	542.182	929
FACE1	497	283	774	563	132	719	1014	556	132	801	497	542.545	930
LETM1	497	283	774	563	132	719	1017	556	132	801	497	542.818	932
PSMF1	497	283	774	563	132	719	1019	556	132	801	497	543	934
SETB1	497	283	869	563	132	719	875	556	132	850	497	543	935
ERF1	497	283	774	563	132	719	1021	556	132	801	497	543.182	937
RBM12	497	283	774	563	132	719	1024	556	132	801	497	543.455	938
MCTS1	497	283	774	563	132	719	1026	556	132	801	497	543.636	939
CTBL1	497	283	774	563	132	719	1030	556	132	801	497	544	940
DNJB9	497	283	869	563	132	719	886	556	132	850	497	544	941
HPCL4	497	283	774	563	132	719	1036	556	132	801	497	544.545	942
HPCL1	497	283	774	563	132	719	1041	556	132	801	497	545	943
SF3B4	497	283	869	563	132	719	900	556	132	850	497	545.273	944
RECQ1	497	283	774	563	132	719	1045	556	132	801	497	545.364	945
VIGLN	497	283	774	563	132	719	1050	556	132	801	497	545.818	947
NUP53	497	283	774	563	132	719	1053	556	132	801	497	546.091	948
LUC7L	497	283	869	563	132	719	912	556	132	850	497	546.364	949
NAA50	497	283	774	563	132	719	1062	556	132	801	497	546.909	951
PP1R8	497	283	774	563	132	719	1066	556	132	801	497	547.273	952
CSTF3	497	283	774	563	132	719	1068	556	132	801	497	547.455	953
U2AF2	497	283	869	563	132	719	924	556	132	850	497	547.455	954
OTUB1	497	283	774	563	132	719	1070	556	132	801	497	547.636	955
TPM4	497	283	869	563	132	719	927	556	132	850	497	547.727	956
RRP44	497	283	774	563	132	719	1075	556	132	801	497	548.091	958
SF3A3	497	283	869	563	132	719	931	556	132	850	497	548.091	959
CBWD1	497	283	869	563	132	719	935	556	132	850	497	548.455	960
RPR1A	497	283	774	563	132	719	1083	556	132	801	497	548.818	961
CD4	497	283	1178	563	132	19	1100	556	132	1119	497	552.364	967
CAF1A	497	283	869	563	132	719	989	556	132	850	497	553.364	969
IL3	497	283	947	563	132	719	872	556	132	894	497	553.818	970
RPA34	497	283	994	563	132	1130	358	556	132	950	497	553.818	971
CD19	497	283	1178	563	132	19	1126	556	132	1119	497	554.727	972
RAD50	497	283	994	563	132	1130	379	556	132	950	497	555.727	976
HBEGF	497	283	1178	563	132	19	1143	556	132	1119	497	556.273	979
IL5	497	283	947	563	132	719	906	556	132	894	497	556.909	981
IGSF8	497	283	1178	563	132	19	1157	556	132	1119	497	557.545	982
MD2L1	497	283	947	563	132	719	915	556	132	894	497	557.727	983
TNIP2	497	283	951	563	132	719	818	556	132	996	497	558.545	985
MRE11	497	283	994	563	132	1130	418	556	132	950	497	559.273	986
BDH	497	283	951	563	132	719	840	556	132	996	497	560.545	987
PGS1	497	283	951	563	132	719	849	556	132	996	497	561.364	988
B4GT5	497	283	951	563	132	719	854	556	132	996	497	561.818	989
IL5RA	497	283	947	563	132	719	960	556	132	894	497	561.818	990
NEO1	497	283	951	563	132	719	856	556	132	996	497	562	992
SFXN5	497	283	951	563	132	719	862	556	132	996	497	562.545	994
TPM3	497	283	944	563	132	719	996	556	132	889	497	564.364	996
HS12A	497	283	951	563	132	719	884	556	132	996	497	564.545	998
PGS2	497	283	951	563	132	719	889	556	132	996	497	565	999
TNR1B	497	283	951	563	132	719	892	556	132	996	497	565.273	1001
S10A9	497	283	989	563	132	719	928	556	132	923	497	565.364	1002
TNFL9	497	283	951	563	132	719	893	556	132	996	497	565.364	1003
GLPK	497	283	951	563	132	719	895	556	132	996	497	565.545	1004
GLSK	497	283	951	563	132	719	897	556	132	996	497	565.727	1006
F219A	497	283	994	563	132	1130	490	556	132	950	497	565.818	1007
PO2F1	497	283	951	563	132	719	903	556	132	996	497	566.273	1008
INT5	497	283	951	563	132	719	904	556	132	996	497	566.364	1009
MTX3	497	283	951	563	132	719	908	556	132	996	497	566.727	1010
MIB2	497	283	951	563	132	719	910	556	132	996	497	566.909	1011
WRN	497	283	994	563	132	1130	502	556	132	950	497	566.909	1012
MAP1S	497	283	921	563	132	719	1031	556	132	906	497	567	1013
MAP1B	497	283	921	563	132	719	1032	556	132	906	497	567.091	1014
TNAP3	497	283	951	563	132	719	914	556	132	996	497	567.273	1016
KLC2	497	283	989	563	132	719	951	556	132	923	497	567.455	1017
CBPD	497	283	951	563	132	719	917	556	132	996	497	567.545	1018
LRP6	497	283	921	563	132	719	1037	556	132	906	497	567.545	1019
HTRA2	497	283	951	563	132	719	919	556	132	996	497	567.727	1020
RNF31	497	283	951	563	132	719	922	556	132	996	497	568	1022
TRADD	497	283	951	563	132	719	923	556	132	996	497	568.091	1023
TAB2	497	283	951	563	132	719	925	556	132	996	497	568.273	1024
STK3	497	283	921	563	132	719	1048	556	132	906	497	568.545	1025
HSP13	497	283	951	563	132	719	929	556	132	996	497	568.636	1026
AGO2	497	283	951	563	132	719	930	556	132	996	497	568.727	1027
PTPRS	497	283	951	563	132	719	932	556	132	996	497	568.909	1028
SAV1	497	283	921	563	132	719	1052	556	132	906	497	568.909	1029
TTP	497	283	951	563	132	719	933	556	132	996	497	569	1030
VANG1	497	283	1178	563	132	19	1283	556	132	1119	497	569	1031
F105B	497	283	951	563	132	719	934	556	132	996	497	569.091	1032
SUV91	497	283	921	563	132	719	1055	556	132	906	497	569.182	1033
SUV92	497	283	921	563	132	719	1059	556	132	906	497	569.545	1034
ANM1	497	283	989	563	132	719	976	556	132	923	497	569.727	1036
B4GT1	497	283	951	563	132	719	941	556	132	996	497	569.727	1037
GUF1	497	283	951	563	132	719	942	556	132	996	497	569.818	1038
UBE2A	497	283	1041	563	132	1130	392	556	132	1046	497	569.909	1039
AURKA	497	283	921	563	132	719	1065	556	132	906	497	570.091	1040
NUAK1	497	283	989	563	132	719	984	556	132	923	497	570.455	1041
RASF5	497	283	921	563	132	719	1069	556	132	906	497	570.455	1042
NRP1	497	283	951	563	132	719	952	556	132	996	497	570.727	1043
SNX27	497	283	921	563	132	719	1074	556	132	906	497	570.909	1044
MTHR	497	283	921	563	132	719	1076	556	132	906	497	571.091	1045
E4F1	497	283	921	563	132	719	1077	556	132	906	497	571.182	1046
TNIP1	497	283	951	563	132	719	958	556	132	996	497	571.273	1048
TM2D3	497	283	951	563	132	719	962	556	132	996	497	571.636	1049
SHRPN	497	283	951	563	132	719	964	556	132	996	497	571.818	1050
TBG1	497	283	921	563	132	719	1084	556	132	906	497	571.818	1051
PPAL	497	283	951	563	132	719	966	556	132	996	497	572	1052
RHEB	497	283	951	563	132	719	967	556	132	996	497	572.091	1053
IPRI	497	283	921	563	132	719	1089	556	132	906	497	572.273	1054
CDC20	497	283	921	563	132	719	1096	556	132	906	497	572.909	1055
CUL7	497	283	1041	563	132	1130	427	556	132	1046	497	573.091	1056
NEK7	497	283	951	563	132	719	980	556	132	996	497	573.273	1059
RECQ5	497	283	994	563	132	1130	577	556	132	950	497	573.727	1061
UFL1	497	283	951	563	132	719	987	556	132	996	497	573.909	1062
MDC1	497	283	994	563	132	1130	581	556	132	950	497	574.091	1064
NDUV2	497	283	921	563	132	719	1110	556	132	906	497	574.182	1066
SKP2	497	283	921	563	132	719	1115	556	132	906	497	574.636	1067
PARP3	497	283	1041	563	132	1130	453	556	132	1046	497	575.455	1069
FACD2	497	283	994	563	132	1130	601	556	132	950	497	575.909	1070
WSB2	497	283	1059	563	132	719	876	556	132	1035	497	577.182	1072
ATM	497	283	994	563	132	1130	618	556	132	950	497	577.455	1073
NP1L4	497	283	1041	563	132	1130	481	556	132	1046	497	578	1074
CEL2B	497	283	994	563	132	1130	628	556	132	950	497	578.364	1075
PSA3	497	283	1082	563	132	719	837	556	132	1069	497	578.818	1076
ATR	497	283	994	563	132	1130	635	556	132	950	497	579	1077
HIRA	497	283	1041	563	132	1130	498	556	132	1046	497	579.545	1078
DYL1	497	283	902	563	132	719	1132	556	132	969	497	580.182	1079
MST4	497	283	902	563	132	719	1135	556	132	969	497	580.455	1080
PITX1	497	283	1082	563	132	719	857	556	132	1069	497	580.636	1081
NAB1	497	283	1082	563	132	719	870	556	132	1069	497	581.818	1082
COM1	497	283	994	563	132	1130	668	556	132	950	497	582	1083
TBL1R	497	283	1041	563	132	1130	525	556	132	1046	497	582	1084
NOS2	497	283	1023	563	132	719	1071	556	132	931	497	582.182	1085
SLMAP	497	283	902	563	132	719	1155	556	132	969	497	582.273	1086
NEDD8	497	283	1041	563	132	1130	531	556	132	1046	497	582.545	1087
WSB1	497	283	1059	563	132	719	939	556	132	1035	497	582.909	1089
FA40A	497	283	902	563	132	719	1169	556	132	969	497	583.545	1090
TBL1X	497	283	1041	563	132	1130	544	556	132	1046	497	583.727	1091
PHOCN	497	283	902	563	132	719	1172	556	132	969	497	583.818	1092
CT2NL	497	283	902	563	132	719	1178	556	132	969	497	584.364	1094
NCF2	497	283	1023	563	132	719	1095	556	132	931	497	584.364	1095
ZRAN1	497	283	902	563	132	719	1182	556	132	969	497	584.727	1096
TERF2	497	283	994	563	132	1130	701	556	132	950	497	585	1097
SNAI1	497	283	1082	563	132	719	907	556	132	1069	497	585.182	1098
CRCM	497	283	902	563	132	719	1188	556	132	969	497	585.273	1099
MO4L1	497	283	1041	563	132	1130	561	556	132	1046	497	585.273	1100
RN168	497	283	1041	563	132	1130	568	556	132	1046	497	585.909	1101
STK25	497	283	902	563	132	719	1195	556	132	969	497	585.909	1102
ATRX	497	283	994	563	132	1130	713	556	132	950	497	586.091	1103
CH60	497	283	1041	563	132	1130	578	556	132	1046	497	586.818	1106
CTTB2	497	283	902	563	132	719	1209	556	132	969	497	587.182	1107
T3JAM	497	283	902	563	132	719	1219	556	132	969	497	588.091	1108
STALP	497	283	1062	563	132	719	991	556	132	1042	497	588.545	1109
STABP	497	283	1062	563	132	719	995	556	132	1042	497	588.909	1110
DEFI6	497	283	1023	563	132	719	1147	556	132	931	497	589.091	1111
STK24	497	283	902	563	132	719	1234	556	132	969	497	589.455	1113
CCNG1	497	283	1062	563	132	719	1003	556	132	1042	497	589.636	1114
CSF3	497	283	1059	563	132	719	1013	556	132	1035	497	589.636	1115
SNP29	497	283	902	563	132	719	1239	556	132	969	497	589.909	1116
SIKE1	497	283	902	563	132	719	1240	556	132	969	497	590	1117
PP2AB	497	283	902	563	132	719	1246	556	132	969	497	590.545	1119
DOCK2	497	283	1023	563	132	719	1167	556	132	931	497	590.909	1120
STRN3	497	283	902	563	132	719	1258	556	132	969	497	591.636	1121
DZIP3	497	283	1041	563	132	1130	636	556	132	1046	497	592.091	1125
ZN444	497	283	902	563	132	719	1266	556	132	969	497	592.364	1126
AT132	497	283	1062	563	132	719	1034	556	132	1042	497	592.455	1127
STRN	497	283	902	563	132	719	1275	556	132	969	497	593.182	1128
TAF1B	497	283	1041	563	132	1130	663	556	132	1046	497	594.545	1129
PDC10	497	283	902	563	132	719	1323	556	132	969	497	597.545	1131
BACH1	497	283	1129	563	132	719	985	556	132	1083	497	597.818	1132
MO4L2	497	283	1041	563	132	1130	714	556	132	1046	497	599.182	1133
NFE2	497	283	1129	563	132	719	1018	556	132	1083	497	600.818	1136
NF2L3	497	283	1129	563	132	719	1025	556	132	1083	497	601.455	1139
EVL	497	283	1175	563	132	719	971	556	132	1117	497	603.818	1143
MINT	497	283	1066	563	132	719	1141	556	132	1060	497	604.182	1144
SIAH2	497	283	1066	563	132	719	1142	556	132	1060	497	604.273	1145
HXD12	497	283	1129	563	132	719	1063	556	132	1083	497	604.909	1147
SKAP1	497	283	1175	563	132	719	988	556	132	1117	497	605.364	1149
RN19A	497	283	1066	563	132	719	1161	556	132	1060	497	606	1151
R144B	497	283	1066	563	132	719	1162	556	132	1060	497	606.091	1152
RN216	497	283	1066	563	132	719	1165	556	132	1060	497	606.364	1153
ARI2	497	283	1066	563	132	719	1201	556	132	1060	497	609.636	1157
LY10	497	283	1032	563	132	719	1344	556	132	993	497	613.455	1160
R144A	497	283	1066	563	132	719	1272	556	132	1060	497	616.091	1161
DCP1B	497	283	1165	563	132	719	1202	556	132	1093	497	621.727	1164
LONF1	497	283	1066	563	132	719	1341	556	132	1060	497	622.364	1165
CDN1A	497	283	1208	563	132	719	1072	556	132	1195	497	623.091	1167
CCNB1	497	283	1208	563	132	719	1078	556	132	1195	497	623.636	1168
DCP1A	497	283	1165	563	132	719	1237	556	132	1093	497	624.909	1169
DCAM	497	283	1185	563	132	719	1242	556	132	1111	497	628.818	1170
CD003	497	283	1165	563	132	719	1284	556	132	1093	497	629.182	1171
SIR7	497	283	1208	563	132	719	1148	556	132	1195	497	630	1173
CCNE1	497	283	1208	563	132	719	1149	556	132	1195	497	630.091	1174
RAP2B	497	283	1225	563	132	719	1134	556	132	1219	497	632.455	1176
WDR54	497	283	1185	563	132	719	1306	556	132	1111	497	634.636	1177
G3BP1	497	283	1165	563	132	719	1348	556	132	1093	497	635	1178
SMTN	497	283	1133	563	132	719	1410	556	132	1074	497	636	1179
RRAS	497	283	1225	563	132	719	1190	556	132	1219	497	637.545	1180
CCD94	497	283	1117	563	132	1130	981	556	132	1128	497	637.818	1181
DCP2	497	283	1165	563	132	719	1379	556	132	1093	497	637.818	1182
SYN2	497	283	1148	563	132	1130	1002	556	132	1087	497	638.818	1183
WRIP1	497	283	1235	563	132	719	1191	556	132	1229	497	639.455	1184
RRAS2	497	283	1225	563	132	719	1215	556	132	1219	497	639.818	1185
DHX8	497	283	1117	563	132	1130	1004	556	132	1128	497	639.909	1186
ERCC8	497	283	1117	563	132	1130	1006	556	132	1128	497	640.091	1187
NOS1	497	283	1148	563	132	1130	1016	556	132	1087	497	640.091	1188
RPGF2	497	283	1225	563	132	719	1238	556	132	1219	497	641.909	1191
ERCC6	497	283	1117	563	132	1130	1027	556	132	1128	497	642	1192
DPP8	497	283	1185	563	132	719	1389	556	132	1111	497	642.182	1193
RED	497	283	1117	563	132	1130	1029	556	132	1128	497	642.182	1194
SH3G2	497	283	1148	563	132	1130	1040	556	132	1087	497	642.273	1195
AMPH	497	283	1148	563	132	1130	1043	556	132	1087	497	642.545	1196
UH1BL	497	283	1185	563	132	719	1394	556	132	1111	497	642.636	1197
CAPON	497	283	1148	563	132	1130	1054	556	132	1087	497	643.545	1198
DHX16	497	283	1117	563	132	1130	1049	556	132	1128	497	644	1199
SGF29	497	283	1165	563	132	719	1447	556	132	1093	497	644	1200
RALYL	497	283	1117	563	132	1130	1058	556	132	1128	497	644.818	1202
SHIP1	497	283	1185	563	132	719	1420	556	132	1111	497	645	1203
RAP2A	497	283	1225	563	132	719	1279	556	132	1219	497	645.636	1204
RN135	497	283	1235	563	132	719	1259	556	132	1229	497	645.636	1205
TPC2A	497	283	1213	563	132	719	1304	556	132	1206	497	645.636	1206
RASK	497	283	1225	563	132	719	1287	556	132	1219	497	646.364	1207
MIO	497	283	1185	563	132	719	1438	556	132	1111	497	646.636	1208
RASM	497	283	1225	563	132	719	1296	556	132	1219	497	647.182	1209
XPA	497	283	1117	563	132	1130	1088	556	132	1128	497	647.545	1210
PPARD	497	283	1135	563	132	1130	1051	556	132	1164	497	649.091	1212
RAP1B	497	283	1225	563	132	719	1317	556	132	1219	497	649.091	1213
NR1I2	497	283	1135	563	132	1130	1061	556	132	1164	497	650	1214
MERL	497	283	1225	563	132	719	1329	556	132	1219	497	650.182	1215
TPPC4	497	283	1213	563	132	719	1364	556	132	1206	497	651.091	1216
TPPC9	497	283	1213	563	132	719	1368	556	132	1206	497	651.455	1217
NR1H4	497	283	1135	563	132	1130	1085	556	132	1164	497	652.182	1218
RARA	497	283	1135	563	132	1130	1086	556	132	1164	497	652.273	1219
NR1H2	497	283	1135	563	132	1130	1092	556	132	1164	497	652.818	1220
CAC1B	497	283	1135	563	132	1130	1093	556	132	1164	497	652.909	1221
SPOP	497	283	1135	563	132	1130	1099	556	132	1164	497	653.455	1222
NR4A2	497	283	1135	563	132	1130	1104	556	132	1164	497	653.909	1223
RARG	497	283	1135	563	132	1130	1108	556	132	1164	497	654.273	1224
PPARG	497	283	1135	563	132	1130	1109	556	132	1164	497	654.364	1225
TPC2L	497	283	1213	563	132	719	1402	556	132	1206	497	654.545	1226
AKP13	497	283	1135	563	132	1130	1127	556	132	1164	497	656	1227
RARB	497	283	1135	563	132	1130	1136	556	132	1164	497	656.818	1228
FWCH2	497	283	1135	563	132	1130	1151	556	132	1164	497	658.182	1231
TPPC1	497	283	1213	563	132	719	1450	556	132	1206	497	658.909	1232
CG043	497	283	1213	563	132	719	1463	556	132	1206	497	660.091	1233
TPC6B	497	283	1213	563	132	719	1466	556	132	1206	497	660.364	1234
TPPC3	497	283	1213	563	132	719	1467	556	132	1206	497	660.455	1235
ADIP	497	283	1091	563	132	1130	1247	556	132	1138	497	660.545	1236
MTA2	497	283	1213	563	132	719	1468	556	132	1206	497	660.545	1237
BASP1	497	283	1319	563	132	719	1310	556	132	1260	497	660.727	1238
TPC10	497	283	1213	563	132	719	1470	556	132	1206	497	660.727	1239
TPPC5	497	283	1213	563	132	719	1475	556	132	1206	497	661.182	1240
MELK	497	283	1213	563	132	719	1484	556	132	1206	497	662	1241
PRP31	497	283	1091	563	132	1130	1271	556	132	1138	497	662.727	1243
SCN2B	497	283	1199	563	132	1130	1125	556	132	1183	497	663.364	1244
ARL2	497	283	1199	563	132	1130	1128	556	132	1183	497	663.636	1245
TUFT1	497	283	1091	563	132	1130	1285	556	132	1138	497	664	1246
ZN417	497	283	1091	563	132	1130	1286	556	132	1138	497	664.091	1247
K1C20	497	283	1091	563	132	1130	1290	556	132	1138	497	664.455	1248
ZGPAT	497	283	1091	563	132	1130	1299	556	132	1138	497	665.273	1249
DDX23	497	283	1091	563	132	1130	1315	556	132	1138	497	666.727	1251
CF072	497	283	1091	563	132	1130	1316	556	132	1138	497	666.818	1252
RSRC1	497	283	1091	563	132	1130	1326	556	132	1138	497	667.727	1253
F161A	497	283	1091	563	132	1130	1328	556	132	1138	497	667.909	1254
GCFC1	497	283	1091	563	132	1130	1331	556	132	1138	497	668.182	1256
PPIF	497	283	1183	563	132	1130	1199	556	132	1179	497	668.273	1257
SNR40	497	283	1091	563	132	1130	1332	556	132	1138	497	668.273	1258
CCD42	497	283	1091	563	132	1130	1334	556	132	1138	497	668.455	1259
MET17	497	283	1091	563	132	1130	1336	556	132	1138	497	668.636	1260
ZSC12	497	283	1091	563	132	1130	1351	556	132	1138	497	670	1261
DISC1	497	283	1091	563	132	1130	1352	556	132	1138	497	670.091	1262
KANL1	497	283	1091	563	132	1130	1355	556	132	1138	497	670.364	1263
CCHCR	497	283	1091	563	132	1130	1362	556	132	1138	497	671	1264
HDA11	497	283	1091	563	132	1130	1371	556	132	1138	497	671.818	1265
CL032	497	283	1091	563	132	1130	1372	556	132	1138	497	671.909	1267
PNKD	497	283	1091	563	132	1130	1378	556	132	1138	497	672.455	1268
DHX15	497	283	1091	563	132	1130	1383	556	132	1138	497	672.909	1269
K2C6A	497	283	1091	563	132	1130	1387	556	132	1138	497	673.273	1270
YBOX1	497	283	1300	563	132	1130	1057	556	132	1264	497	673.727	1271
TFPT	497	283	1091	563	132	1130	1401	556	132	1138	497	674.545	1273
CMTD1	497	283	1091	563	132	1130	1413	556	132	1138	497	675.636	1274
NIF3L	497	283	1320	563	132	1130	1090	556	132	1254	497	677.636	1278
ULK1	497	283	1237	563	132	1130	1204	556	132	1238	497	679	1280
NCOA3	497	283	1320	563	132	1130	1106	556	132	1254	497	679.091	1281
IGHG1	497	283	1320	563	132	1130	1119	556	132	1254	497	680.273	1283
UBP19	497	283	1320	563	132	1130	1123	556	132	1254	497	680.636	1284
KPCE	497	283	1183	563	132	1130	1345	556	132	1179	497	681.545	1286
NOL12	497	283	1300	563	132	1130	1154	556	132	1264	497	682.545	1287
RS6	497	283	1300	563	132	1130	1156	556	132	1264	497	682.727	1288
UBP4	497	283	1320	563	132	1130	1146	556	132	1254	497	682.727	1289
RL8	497	283	1300	563	132	1130	1159	556	132	1264	497	683	1290
AAPK2	497	283	1237	563	132	1130	1251	556	132	1238	497	683.273	1291
MEX3C	497	283	1300	563	132	1130	1170	556	132	1264	497	684	1292
PFD2	497	283	1237	563	132	1130	1265	556	132	1238	497	684.545	1293
ADCK3	497	283	1091	563	132	1130	1513	556	132	1138	497	684.727	1294
U520	497	283	1237	563	132	1130	1274	556	132	1238	497	685.364	1297
SPKAP	497	283	1329	563	132	1130	1140	556	132	1281	497	685.455	1298
IRF8	497	283	1320	563	132	1130	1183	556	132	1254	497	686.091	1299
RRAGB	497	283	1253	563	132	1130	1129	556	132	1378	497	686.364	1300
K1549	497	283	1253	563	132	1130	1137	556	132	1378	497	687.091	1301
MYH10	497	283	1237	563	132	1130	1293	556	132	1238	497	687.091	1302
PTPRJ	497	283	1253	563	132	1130	1138	556	132	1378	497	687.182	1303
ENPP4	497	283	1253	563	132	1130	1145	556	132	1378	497	687.818	1304
INAR2	497	283	1400	563	132	1130	1067	556	132	1309	497	687.818	1305
MET	497	283	1253	563	132	1130	1150	556	132	1378	497	688.273	1306
ZER1	497	283	1253	563	132	1130	1153	556	132	1378	497	688.545	1307
MRC2	497	283	1253	563	132	1130	1160	556	132	1378	497	689.182	1308
STAT2	497	283	1400	563	132	1130	1082	556	132	1309	497	689.182	1309
AAKG1	497	283	1237	563	132	1130	1327	556	132	1238	497	690.182	1310
S12A6	497	283	1253	563	132	1130	1177	556	132	1378	497	690.727	1311
K0528	497	283	1253	563	132	1130	1186	556	132	1378	497	691.545	1312
RASF7	497	283	1367	563	132	1130	1166	556	132	1286	497	691.727	1313
LEG9B	497	283	1253	563	132	1130	1189	556	132	1378	497	691.818	1314
AT133	497	283	1253	563	132	1130	1192	556	132	1378	497	692.091	1315
LEG9C	497	283	1253	563	132	1130	1194	556	132	1378	497	692.273	1316
MA2B1	497	283	1253	563	132	1130	1196	556	132	1378	497	692.455	1317
IRF1	497	283	1400	563	132	1130	1121	556	132	1309	497	692.727	1318
2ABB	497	283	1300	563	132	1130	1267	556	132	1264	497	692.818	1319
CD47	497	283	1253	563	132	1130	1200	556	132	1378	497	692.818	1320
MCL1	497	283	1237	563	132	1130	1357	556	132	1238	497	692.909	1321
DHYS	497	283	1329	563	132	1130	1225	556	132	1281	497	693.182	1322
CBR1	497	283	1237	563	132	1130	1361	556	132	1238	497	693.273	1323
ITA4	497	283	1253	563	132	1130	1205	556	132	1378	497	693.273	1324
KS6C1	497	283	1329	563	132	1130	1226	556	132	1281	497	693.273	1325
SORL	497	283	1253	563	132	1130	1206	556	132	1378	497	693.364	1326
CD166	497	283	1253	563	132	1130	1207	556	132	1378	497	693.455	1327
SC6A6	497	283	1253	563	132	1130	1211	556	132	1378	497	693.818	1328
TOPK	497	283	1253	563	132	1130	1212	556	132	1378	497	693.909	1329
ANAG	497	283	1253	563	132	1130	1217	556	132	1378	497	694.364	1330
CLCN3	497	283	1253	563	132	1130	1218	556	132	1378	497	694.455	1331
AAKG3	497	283	1237	563	132	1130	1375	556	132	1238	497	694.545	1332
CART	497	283	1362	563	132	1130	1187	556	132	1304	497	694.818	1333
AT11C	497	283	1253	563	132	1130	1223	556	132	1378	497	694.909	1334
CD109	497	283	1253	563	132	1130	1224	556	132	1378	497	695	1335
RRAGC	497	283	1253	563	132	1130	1227	556	132	1378	497	695.273	1336
S12A2	497	283	1253	563	132	1130	1229	556	132	1378	497	695.455	1337
SYMC	497	283	1237	563	132	1130	1385	556	132	1238	497	695.455	1338
SRGP3	497	283	1367	563	132	1130	1208	556	132	1286	497	695.545	1339
LAMA1	497	283	1253	563	132	1130	1231	556	132	1378	497	695.636	1340
S12A7	497	283	1253	563	132	1130	1233	556	132	1378	497	695.818	1341
DHX36	497	283	1237	563	132	1130	1390	556	132	1238	497	695.909	1342
RNF13	497	283	1253	563	132	1130	1241	556	132	1378	497	696.545	1343
GYS1	497	283	1237	563	132	1130	1399	556	132	1238	497	696.727	1344
OSTM1	497	283	1253	563	132	1130	1243	556	132	1378	497	696.727	1345
RL31	497	283	1237	563	132	1130	1404	556	132	1238	497	697.182	1347
DCXR	497	283	1329	563	132	1130	1270	556	132	1281	497	697.273	1349
S38A9	497	283	1253	563	132	1130	1249	556	132	1378	497	697.273	1350
FBLN1	497	283	1253	563	132	1130	1250	556	132	1378	497	697.364	1351
AAKB2	497	283	1237	563	132	1130	1409	556	132	1238	497	697.636	1352
MPZL1	497	283	1253	563	132	1130	1253	556	132	1378	497	697.636	1353
CEAM6	497	283	1362	563	132	1130	1222	556	132	1304	497	698	1354
IGSF3	497	283	1253	563	132	1130	1257	556	132	1378	497	698	1355
DCR1C	497	283	1237	563	132	1130	1416	556	132	1238	497	698.273	1357
PLXA1	497	283	1253	563	132	1130	1260	556	132	1378	497	698.273	1358
LFA3	497	283	1253	563	132	1130	1263	556	132	1378	497	698.545	1359
CSPG4	497	283	1253	563	132	1130	1264	556	132	1378	497	698.636	1360
PP1B	497	283	1367	563	132	1130	1244	556	132	1286	497	698.818	1361
CEAM8	497	283	1362	563	132	1130	1235	556	132	1304	497	699.182	1362
S4A7	497	283	1253	563	132	1130	1280	556	132	1378	497	700.091	1363
NXPH2	497	283	1424	563	132	1130	1173	556	132	1317	497	700.364	1364
SIN3A	497	283	1307	563	132	1130	1338	556	132	1270	497	700.455	1365
MAX	497	283	1307	563	132	1130	1342	556	132	1270	497	700.818	1366
S12A4	497	283	1253	563	132	1130	1288	556	132	1378	497	700.818	1367
AAKG2	497	283	1237	563	132	1130	1445	556	132	1238	497	700.909	1368
SP30L	497	283	1307	563	132	1130	1350	556	132	1270	497	701.545	1369
ATG9A	497	283	1253	563	132	1130	1301	556	132	1378	497	702	1372
ARI4A	497	283	1307	563	132	1130	1358	556	132	1270	497	702.273	1373
SAP30	497	283	1307	563	132	1130	1360	556	132	1270	497	702.455	1374
HAVR2	497	283	1362	563	132	1130	1276	556	132	1304	497	702.909	1375
SL9A6	497	283	1253	563	132	1130	1313	556	132	1378	497	703.091	1376
MLX	497	283	1307	563	132	1130	1374	556	132	1270	497	703.727	1377
UBE2O	497	283	1343	563	132	1130	1248	556	132	1361	497	703.818	1378
IPO5	497	283	1343	563	132	1130	1254	556	132	1361	497	704.364	1379
TNIK	497	283	1367	563	132	1130	1305	556	132	1286	497	704.364	1380
BRMS1	497	283	1307	563	132	1130	1386	556	132	1270	497	704.818	1381
SP130	497	283	1307	563	132	1130	1392	556	132	1270	497	705.364	1382
COL12	497	283	1253	563	132	1130	1339	556	132	1378	497	705.455	1383
FINC	497	283	1253	563	132	1130	1340	556	132	1378	497	705.545	1384
CBX3	497	283	1343	563	132	1130	1269	556	132	1361	497	705.727	1385
BUD31	497	283	1411	563	132	1130	1152	556	132	1424	497	707	1386
I15RA	497	283	1446	563	132	1130	1103	556	132	1444	497	707.545	1387
HAT1	497	283	1343	563	132	1130	1295	556	132	1361	497	708.091	1389
RASF8	497	283	1367	563	132	1130	1347	556	132	1286	497	708.182	1390
IPO4	497	283	1343	563	132	1130	1300	556	132	1361	497	708.545	1391
ANR17	497	283	1343	563	132	1130	1302	556	132	1361	497	708.727	1392
RBBP7	497	283	1343	563	132	1130	1303	556	132	1361	497	708.818	1393
IL15	497	283	1446	563	132	1130	1120	556	132	1444	497	709.091	1394
SDS3	497	283	1307	563	132	1130	1433	556	132	1270	497	709.091	1395
SKAP	497	283	1411	563	132	1130	1175	556	132	1424	497	709.091	1396
CHST8	497	283	1393	563	132	1130	1282	556	132	1340	497	709.545	1397
SAHH3	497	283	1343	563	132	1130	1312	556	132	1361	497	709.636	1398
GSTM3	497	283	1367	563	132	1130	1366	556	132	1286	497	709.909	1399
APAF	497	283	1373	563	132	1130	1324	556	132	1323	497	710	1400
BRM1L	497	283	1307	563	132	1130	1444	556	132	1270	497	710.091	1401
CBX1	497	283	1343	563	132	1130	1318	556	132	1361	497	710.182	1402
APC7	497	283	1343	563	132	1130	1321	556	132	1361	497	710.455	1404
MYBPP	497	283	1373	563	132	1130	1330	556	132	1323	497	710.545	1405
H2A2C	497	283	1343	563	132	1130	1325	556	132	1361	497	710.818	1406
IL4RA	497	283	1446	563	132	1130	1139	556	132	1444	497	710.818	1407
RBM22	497	283	1411	563	132	1130	1197	556	132	1424	497	711.091	1409
TXLNA	497	283	1393	563	132	1130	1314	556	132	1340	497	712.455	1410
IL7	497	283	1446	563	132	1130	1163	556	132	1444	497	713	1411
HAUS4	497	283	1393	563	132	1130	1322	556	132	1340	497	713.182	1412
PRP17	497	283	1411	563	132	1130	1220	556	132	1424	497	713.182	1413
DHX35	497	283	1411	563	132	1130	1221	556	132	1424	497	713.273	1414
PTPRD	497	283	1446	563	132	1130	1168	556	132	1444	497	713.455	1415
IL2	497	283	1446	563	132	1130	1171	556	132	1444	497	713.727	1416
EAPP	497	283	1411	563	132	1130	1228	556	132	1424	497	713.909	1417
IL2RB	497	283	1446	563	132	1130	1174	556	132	1444	497	714	1418
K1C15	497	283	1393	563	132	1130	1333	556	132	1340	497	714.182	1419
IL4	497	283	1446	563	132	1130	1180	556	132	1444	497	714.545	1420
ASXL1	497	283	1343	563	132	1130	1367	556	132	1361	497	714.636	1421
DGC14	497	283	1411	563	132	1130	1236	556	132	1424	497	714.636	1422
ARI4B	497	283	1307	563	132	1130	1499	556	132	1270	497	715.091	1423
ASXL2	497	283	1343	563	132	1130	1373	556	132	1361	497	715.182	1424
MSH6	497	283	1373	563	132	1130	1381	556	132	1323	497	715.182	1425
NOD1	497	283	1373	563	132	1130	1382	556	132	1323	497	715.273	1426
PHAG1	497	283	1333	563	132	1130	1452	556	132	1294	497	715.364	1427
SPF27	497	283	1411	563	132	1130	1245	556	132	1424	497	715.455	1428
EPHA2	497	283	1333	563	132	1130	1460	556	132	1294	497	716.091	1429
FLVC1	497	283	1446	563	132	1130	1198	556	132	1444	497	716.182	1430
NEUM	497	283	1333	563	132	1130	1462	556	132	1294	497	716.273	1431
VDAC3	497	283	1373	563	132	1130	1398	556	132	1323	497	716.727	1432
PTPRN	497	283	1424	563	132	1130	1354	556	132	1317	497	716.818	1433
GPTC1	497	283	1411	563	132	1130	1261	556	132	1424	497	716.909	1434
CRNL1	497	283	1411	563	132	1130	1262	556	132	1424	497	717	1435
PIDD	497	283	1424	563	132	1130	1356	556	132	1317	497	717	1436
FBLN7	497	283	1393	563	132	1130	1369	556	132	1340	497	717.455	1437
IL18	497	283	1373	563	132	1130	1406	556	132	1323	497	717.455	1438
DUOX1	497	283	1393	563	132	1130	1370	556	132	1340	497	717.545	1439
NUP93	497	283	1373	563	132	1130	1411	556	132	1323	497	717.909	1440
GHC1	497	283	1373	563	132	1130	1412	556	132	1323	497	718	1441
GBG10	497	283	1333	563	132	1130	1483	556	132	1294	497	718.182	1442
CCL5	497	283	1333	563	132	1130	1490	556	132	1294	497	718.818	1443
USP9X	497	283	1373	563	132	1130	1422	556	132	1323	497	718.909	1444
GBB5	497	283	1428	563	132	1130	1337	556	132	1356	497	719.182	1445
CCL23	497	283	1333	563	132	1130	1496	556	132	1294	497	719.364	1446
SYF2	497	283	1411	563	132	1130	1291	556	132	1424	497	719.636	1447
KDM1B	497	283	1343	563	132	1130	1423	556	132	1361	497	719.727	1448
HEAT2	497	283	1373	563	132	1130	1436	556	132	1323	497	720.182	1449
FOXK2	497	283	1343	563	132	1130	1430	556	132	1361	497	720.364	1450
LENG1	497	283	1333	563	132	1130	1507	556	132	1294	497	720.364	1451
SYT6	497	283	1424	563	132	1130	1395	556	132	1317	497	720.545	1452
ACM4	497	283	1428	563	132	1130	1353	556	132	1356	497	720.636	1453
EHMT2	497	283	1403	563	132	1130	1388	556	132	1346	497	720.636	1454
FOXK1	497	283	1343	563	132	1130	1434	556	132	1361	497	720.727	1455
MOES	497	283	1406	563	132	1130	1384	556	132	1350	497	720.909	1456
F170A	497	283	1403	563	132	1130	1393	556	132	1346	497	721.091	1457
H2B1D	497	283	1548	563	132	1130	1097	556	132	1505	497	721.818	1458
PSB1	497	283	1373	563	132	1130	1457	556	132	1323	497	722.091	1459
CASPE	497	283	1373	563	132	1130	1465	556	132	1323	497	722.818	1460
C1TM	497	283	1373	563	132	1130	1472	556	132	1323	497	723.455	1461
DOK4	497	283	1403	563	132	1130	1419	556	132	1346	497	723.455	1462
SMC2	497	283	1373	563	132	1130	1473	556	132	1323	497	723.545	1463
CNBP1	497	283	1373	563	132	1130	1476	556	132	1323	497	723.818	1464
PTN22	497	283	1503	563	132	1130	1210	556	132	1461	497	724	1465
GCN1L	497	283	1373	563	132	1130	1479	556	132	1323	497	724.091	1466
MBP	497	283	1333	563	132	1130	1557	556	132	1294	497	724.909	1467
RRP7A	497	283	1428	563	132	1130	1400	556	132	1356	497	724.909	1468
SEM3F	497	283	1552	563	132	719	1564	556	132	1485	497	725.455	1469
PTN18	497	283	1503	563	132	1130	1232	556	132	1461	497	726	1470
IF2G	497	283	1373	563	132	1130	1501	556	132	1323	497	726.091	1471
CFAH	497	283	1406	563	132	1130	1449	556	132	1350	497	726.818	1472
BOREA	497	283	1428	563	132	1130	1424	556	132	1356	497	727.091	1474
C19L2	497	283	1411	563	132	1130	1376	556	132	1424	497	727.364	1475
CCD12	497	283	1411	563	132	1130	1380	556	132	1424	497	727.727	1476
TRPC6	497	283	1435	563	132	1130	1363	556	132	1421	497	728.091	1477
MUCEN	497	283	1406	563	132	1130	1464	556	132	1350	497	728.182	1478
WDR26	497	283	1428	563	132	1130	1443	556	132	1356	497	728.818	1479
PDXL2	497	283	1406	563	132	1130	1485	556	132	1350	497	730.091	1480
REEP6	497	283	1446	563	132	1130	1359	556	132	1444	497	730.818	1481
LYAM2	497	283	1406	563	132	1130	1525	556	132	1350	497	733.727	1483
PIAS1	497	283	1435	563	132	1130	1431	556	132	1421	497	734.273	1484
BUB3	497	283	1434	563	132	1130	1558	556	132	1312	497	735.818	1485
UBP2L	497	283	1443	563	132	1130	1426	556	132	1461	497	738.182	1489
SYTL4	497	283	1462	563	132	1130	1396	556	132	1487	497	739.545	1491
TRI68	497	283	1583	563	132	1130	1176	556	132	1586	497	739.545	1492
HLAF	497	283	1540	563	132	1130	1335	556	132	1478	497	740.273	1493
LRRT4	497	283	1583	563	132	1130	1184	556	132	1586	497	740.273	1494
RAB8B	497	283	1462	563	132	1130	1414	556	132	1487	497	741.182	1495
RAB10	497	283	1462	563	132	1130	1418	556	132	1487	497	741.545	1496
SUSD4	497	283	1443	563	132	1130	1469	556	132	1461	497	742.091	1497
GPHA2	497	283	1443	563	132	1130	1480	556	132	1461	497	743.091	1498
GFRP	497	283	1505	563	132	1130	1454	556	132	1438	497	744.273	1499
TFR1	497	283	1462	563	132	1130	1448	556	132	1487	497	744.273	1500
2ABA	497	283	1490	563	132	1130	1405	556	132	1506	497	744.636	1501
2AAB	497	283	1490	563	132	1130	1407	556	132	1506	497	744.818	1503
MSS4	497	283	1462	563	132	1130	1455	556	132	1487	497	744.909	1504
RGPD8	497	283	1490	563	132	1130	1421	556	132	1506	497	746.091	1505
SGOL2	497	283	1490	563	132	1130	1428	556	132	1506	497	746.727	1506
B2MG	497	283	1540	563	132	1130	1417	556	132	1478	497	747.727	1507
RAB3I	497	283	1462	563	132	1130	1487	556	132	1487	497	747.818	1508
OCRL	497	283	1462	563	132	1130	1491	556	132	1487	497	748.182	1509
GDIB	497	283	1462	563	132	1130	1494	556	132	1487	497	748.455	1510
PQBP1	497	283	1462	563	132	1130	1495	556	132	1487	497	748.545	1511
B4GN3	497	283	1583	563	132	1130	1277	556	132	1586	497	748.727	1512
ANGL5	497	283	1540	563	132	1130	1429	556	132	1478	497	748.818	1513
PILRB	497	283	1583	563	132	1130	1278	556	132	1586	497	748.818	1514
RAB1A	497	283	1462	563	132	1130	1502	556	132	1487	497	749.182	1515
P73	497	283	1490	563	132	1130	1456	556	132	1506	497	749.273	1516
TBC17	497	283	1462	563	132	1130	1505	556	132	1487	497	749.455	1517
1C01	497	283	1540	563	132	1130	1437	556	132	1478	497	749.545	1518
NSE4A	497	283	1490	563	132	1130	1461	556	132	1506	497	749.727	1519
RIMS2	497	283	1462	563	132	1130	1508	556	132	1487	497	749.727	1520
1B07	497	283	1540	563	132	1130	1440	556	132	1478	497	749.818	1521
M4K2	497	283	1462	563	132	1130	1514	556	132	1487	497	750.273	1522
EIF3E	497	283	1582	563	132	1130	1320	556	132	1562	497	750.364	1523
AHSA1	497	283	1505	563	132	1130	1524	556	132	1438	497	750.636	1524
KDM5C	497	283	1490	563	132	1130	1471	556	132	1506	497	750.636	1525
AES	497	283	1631	563	132	719	1652	556	132	1596	497	750.727	1526
EXOC6	497	283	1462	563	132	1130	1523	556	132	1487	497	751.091	1527
MMP2	497	283	1631	563	132	719	1657	556	132	1596	497	751.182	1528
B4GN4	497	283	1583	563	132	1130	1309	556	132	1586	497	751.636	1529
RPH3L	497	283	1462	563	132	1130	1532	556	132	1487	497	751.909	1530
MYO5B	497	283	1462	563	132	1130	1533	556	132	1487	497	752	1531
GDIA	497	283	1462	563	132	1130	1540	556	132	1487	497	752.636	1533
R3GEF	497	283	1462	563	132	1130	1554	556	132	1487	497	753.909	1534
GLE1	497	283	1490	563	132	1130	1509	556	132	1506	497	754.091	1535
MCM3A	497	283	1490	563	132	1130	1518	556	132	1506	497	754.909	1536
LIRA3	497	283	1540	563	132	1130	1498	556	132	1478	497	755.091	1537
ZHX1	497	283	1549	563	132	1130	1511	556	132	1459	497	755.364	1538
HLAG	497	283	1540	563	132	1130	1504	556	132	1478	497	755.636	1539
ZC11A	497	283	1490	563	132	1130	1531	556	132	1506	497	756.091	1540
ZBT40	497	283	1490	563	132	1130	1537	556	132	1506	497	756.636	1541
CDCA2	497	283	1490	563	132	1130	1547	556	132	1506	497	757.545	1542
PR40A	497	283	1549	563	132	1130	1538	556	132	1459	497	757.818	1543
IPO9	497	283	1508	563	132	1130	1510	556	132	1531	497	758.091	1544
XPO1	497	283	1553	563	132	1130	1477	556	132	1525	497	758.636	1545
TNF13	497	283	1508	563	132	1130	1517	556	132	1531	497	758.727	1546
AMGO2	497	283	1480	563	132	1130	1617	556	132	1467	497	759.455	1547
PITX2	497	283	1490	563	132	1130	1568	556	132	1506	497	759.455	1548
STXB1	497	283	1651	563	132	1130	1292	556	132	1622	497	759.545	1549
DPS1	497	283	1508	563	132	1130	1534	556	132	1531	497	760.273	1550
IPO8	497	283	1508	563	132	1130	1536	556	132	1531	497	760.455	1551
HOOK1	497	283	1508	563	132	1130	1539	556	132	1531	497	760.727	1552
HOOK2	497	283	1508	563	132	1130	1545	556	132	1531	497	761.273	1553
M3K15	497	283	1508	563	132	1130	1548	556	132	1531	497	761.545	1554
NF1	497	283	1508	563	132	1130	1550	556	132	1531	497	761.727	1555
RB12B	497	283	1480	563	132	1130	1642	556	132	1467	497	761.727	1556
RIMB1	497	283	1480	563	132	1130	1645	556	132	1467	497	762	1557
RHG22	497	283	1480	563	132	1130	1647	556	132	1467	497	762.182	1558
BRAT1	497	283	1508	563	132	1130	1560	556	132	1531	497	762.636	1559
PER2	497	283	1553	563	132	1130	1521	556	132	1525	497	762.636	1560
VTI1B	497	283	1508	563	132	1130	1562	556	132	1531	497	762.818	1561
IPO11	497	283	1508	563	132	1130	1565	556	132	1531	497	763.091	1562
TNR17	497	283	1508	563	132	1130	1566	556	132	1531	497	763.182	1563
UB2L3	497	283	1560	563	132	1130	1526	556	132	1519	497	763.182	1564
FBXL3	497	283	1553	563	132	1130	1529	556	132	1525	497	763.364	1565
CABP1	497	283	1480	563	132	1130	1661	556	132	1467	497	763.455	1566
RNBP6	497	283	1508	563	132	1130	1569	556	132	1531	497	763.455	1567
TEKT4	497	283	1553	563	132	1130	1530	556	132	1525	497	763.455	1568
CND3	497	283	1508	563	132	1130	1570	556	132	1531	497	763.545	1569
F16A2	497	283	1508	563	132	1130	1572	556	132	1531	497	763.727	1570
TNPO2	497	283	1508	563	132	1130	1575	556	132	1531	497	764	1571
PUF60	497	283	1480	563	132	1130	1669	556	132	1467	497	764.182	1572
YLPM1	497	283	1480	563	132	1130	1672	556	132	1467	497	764.455	1573
PIGQ	497	283	1508	563	132	1130	1582	556	132	1531	497	764.636	1574
TR13C	497	283	1508	563	132	1130	1583	556	132	1531	497	764.727	1575
IMPA3	497	283	1508	563	132	1130	1584	556	132	1531	497	764.818	1576
DNJB2	497	283	1560	563	132	1130	1546	556	132	1519	497	765	1577
TR13B	497	283	1508	563	132	1130	1588	556	132	1531	497	765.182	1578
F118A	497	283	1508	563	132	1130	1591	556	132	1531	497	765.455	1579
F16B1	497	283	1508	563	132	1130	1593	556	132	1531	497	765.636	1580
LPHN1	497	283	1480	563	132	1130	1688	556	132	1467	497	765.909	1581
SAAL1	497	283	1508	563	132	1130	1597	556	132	1531	497	766	1582
PDCL3	497	283	1565	563	132	1130	1519	556	132	1564	497	767.091	1583
CACB4	497	283	1480	563	132	1130	1704	556	132	1467	497	767.364	1584
ITA7	497	283	1508	563	132	1130	1615	556	132	1531	497	767.636	1585
DIRA3	497	283	1560	563	132	1130	1579	556	132	1519	497	768	1586
TTC17	497	283	1508	563	132	1130	1619	556	132	1531	497	768	1587
HOOK3	497	283	1508	563	132	1130	1628	556	132	1531	497	768.818	1588
CAND2	497	283	1508	563	132	1130	1629	556	132	1531	497	768.909	1589
AKTIP	497	283	1508	563	132	1130	1634	556	132	1531	497	769.364	1591
M3K6	497	283	1508	563	132	1130	1644	556	132	1531	497	770.273	1593
UCKL1	497	283	1560	563	132	1130	1604	556	132	1519	497	770.273	1594
TM131	497	283	1508	563	132	1130	1646	556	132	1531	497	770.455	1595
RHXF2	497	283	1557	563	132	1130	1551	556	132	1578	497	770.545	1596
ABI1	497	283	1480	563	132	1130	1754	556	132	1467	497	771.909	1597
ACTZ	497	283	1565	563	132	1130	1577	556	132	1564	497	772.364	1598
XPO4	497	283	1508	563	132	1130	1667	556	132	1531	497	772.364	1599
DCTN1	497	283	1565	563	132	1130	1586	556	132	1564	497	773.182	1600
DCTN3	497	283	1565	563	132	1130	1590	556	132	1564	497	773.545	1601
VTDB	497	283	1557	563	132	1130	1587	556	132	1578	497	773.818	1602
INT4	497	283	1588	563	132	1130	1544	556	132	1598	497	774.545	1603
NELFD	497	283	1557	563	132	1130	1595	556	132	1578	497	774.545	1604
TCPH	497	283	1565	563	132	1130	1601	556	132	1564	497	774.545	1605
DCTN2	497	283	1565	563	132	1130	1607	556	132	1564	497	775.091	1606
DCTN5	497	283	1565	563	132	1130	1610	556	132	1564	497	775.364	1607
DCTN6	497	283	1565	563	132	1130	1612	556	132	1564	497	775.545	1608
SRSF2	497	283	1616	563	132	1130	1515	556	132	1612	497	775.727	1609
UIF	497	283	1610	563	132	1130	1527	556	132	1607	497	775.818	1610
PPR3C	497	283	1610	563	132	1130	1528	556	132	1607	497	775.909	1611
CSPP1	497	283	1565	563	132	1130	1618	556	132	1564	497	776.091	1612
SCPDL	497	283	1565	563	132	1130	1623	556	132	1564	497	776.545	1613
ADSV	497	283	1565	563	132	1130	1625	556	132	1564	497	776.727	1615
CAZA2	497	283	1565	563	132	1130	1631	556	132	1564	497	777.273	1616
S2541	497	283	1610	563	132	1130	1543	556	132	1607	497	777.273	1617
TCPG	497	283	1565	563	132	1130	1633	556	132	1564	497	777.455	1618
ZRAB2	497	283	1616	563	132	1130	1535	556	132	1612	497	777.545	1619
ARP10	497	283	1565	563	132	1130	1636	556	132	1564	497	777.727	1620
PININ	497	283	1616	563	132	1130	1541	556	132	1612	497	778.091	1621
STN1	497	283	1626	563	132	1130	1553	556	132	1592	497	778.273	1622
SRS10	497	283	1616	563	132	1130	1555	556	132	1612	497	779.364	1623
SRSF7	497	283	1616	563	132	1130	1556	556	132	1612	497	779.455	1624
PLS1	497	283	1588	563	132	1130	1602	556	132	1598	497	779.818	1625
INT3	497	283	1588	563	132	1130	1605	556	132	1598	497	780.091	1626
ALEX	497	283	1610	563	132	1130	1578	556	132	1607	497	780.455	1627
SRSF8	497	283	1616	563	132	1130	1571	556	132	1612	497	780.818	1628
SRPK1	497	283	1616	563	132	1130	1573	556	132	1612	497	781	1629
IFRD2	497	283	1655	563	132	1130	1497	556	132	1651	497	781.182	1630
TOB1	497	283	1722	563	132	1130	1365	556	132	1719	497	781.455	1631
INT10	497	283	1588	563	132	1130	1624	556	132	1598	497	781.818	1632
PCH2	497	283	1588	563	132	1130	1630	556	132	1598	497	782.364	1633
RNPS1	497	283	1616	563	132	1130	1589	556	132	1612	497	782.455	1634
FSD1	497	283	1610	563	132	1130	1603	556	132	1607	497	782.727	1635
IL1R2	497	283	1597	563	132	1130	1640	556	132	1583	497	782.727	1636
TX264	497	283	1666	563	132	1130	1492	556	132	1664	497	782.909	1637
INT9	497	283	1588	563	132	1130	1638	556	132	1598	497	783.091	1638
SRSF3	497	283	1616	563	132	1130	1598	556	132	1612	497	783.273	1639
CTC1	497	283	1626	563	132	1130	1622	556	132	1592	497	784.545	1641
KI2S5	497	283	1680	563	132	1130	1481	556	132	1684	497	785	1642
IL1R1	497	283	1597	563	132	1130	1668	556	132	1583	497	785.273	1643
JMJD6	497	283	1616	563	132	1130	1620	556	132	1612	497	785.273	1644
SC22C	497	283	1597	563	132	1130	1682	556	132	1583	497	786.545	1645
TREM2	497	283	1680	563	132	1130	1506	556	132	1684	497	787.273	1646
TRAF3	497	283	1659	563	132	1130	1559	556	132	1655	497	787.545	1647
SSFA2	497	283	1687	563	132	1130	1493	556	132	1694	497	787.636	1648
CAH8	497	283	1633	563	132	1130	1608	556	132	1636	497	787.909	1649
KLK13	497	283	1633	563	132	1130	1609	556	132	1636	497	788	1650
NCTR2	497	283	1680	563	132	1130	1516	556	132	1684	497	788.182	1651
OS9	497	283	1633	563	132	1130	1613	556	132	1636	497	788.364	1652
TNR3	497	283	1659	563	132	1130	1574	556	132	1655	497	788.909	1653
DERL3	497	283	1633	563	132	1130	1621	556	132	1636	497	789.091	1654
TNF6B	497	283	1659	563	132	1130	1581	556	132	1655	497	789.545	1655
RHG25	497	283	1666	563	132	1130	1567	556	132	1664	497	789.727	1656
ERLEC	497	283	1633	563	132	1130	1632	556	132	1636	497	790.091	1657
TERT	497	283	1626	563	132	1130	1689	556	132	1592	497	790.636	1658
BL1S3	497	283	1600	563	132	1130	1687	556	132	1623	497	790.909	1659
TNR14	497	283	1659	563	132	1130	1600	556	132	1655	497	791.273	1661
KLK3	497	283	1633	563	132	1130	1649	556	132	1636	497	791.636	1662
ZN558	497	283	1633	563	132	1130	1651	556	132	1636	497	791.818	1663
DERL2	497	283	1633	563	132	1130	1654	556	132	1636	497	792.091	1664
MTFR1	497	283	1687	563	132	1130	1542	556	132	1694	497	792.091	1665
ZN282	497	283	1687	563	132	1130	1549	556	132	1694	497	792.727	1666
PLK2	497	283	1633	563	132	1130	1662	556	132	1636	497	792.818	1667
GNPI1	497	283	1687	563	132	1130	1552	556	132	1694	497	793	1668
CA049	497	283	1600	563	132	1130	1711	556	132	1623	497	793.091	1669
PLDN	497	283	1600	563	132	1130	1715	556	132	1623	497	793.455	1670
DERL1	497	283	1633	563	132	1130	1671	556	132	1636	497	793.636	1671
KI2S2	497	283	1680	563	132	1130	1576	556	132	1684	497	793.636	1672
ALDH2	497	283	1633	563	132	1130	1675	556	132	1636	497	794	1673
KIF7	497	283	1687	563	132	1130	1563	556	132	1694	497	794	1674
NKG2C	497	283	1680	563	132	1130	1580	556	132	1684	497	794	1675
BL1S2	497	283	1600	563	132	1130	1722	556	132	1623	497	794.091	1676
KINH	497	283	1656	563	132	1130	1637	556	132	1652	497	794.091	1677
BCAS4	497	283	1600	563	132	1130	1726	556	132	1623	497	794.455	1678
GDPD1	497	283	1633	563	132	1130	1681	556	132	1636	497	794.545	1679
ELNE	497	283	1633	563	132	1130	1685	556	132	1636	497	794.909	1681
MUTED	497	283	1600	563	132	1130	1733	556	132	1623	497	795.091	1682
CNO	497	283	1600	563	132	1130	1734	556	132	1623	497	795.182	1683
KC1D	497	283	1666	563	132	1130	1627	556	132	1664	497	795.182	1684
SYVN1	497	283	1633	563	132	1130	1697	556	132	1636	497	796	1685
GPVI	497	283	1697	563	132	1130	1585	556	132	1690	497	796.545	1686
CK5P2	497	283	1687	563	132	1130	1596	556	132	1694	497	797	1687
ERN1	497	283	1664	563	132	1130	1666	556	132	1659	497	798.091	1688
SNAPN	497	283	1600	563	132	1130	1766	556	132	1623	497	798.091	1689
CQ059	497	283	1600	563	132	1130	1770	556	132	1623	497	798.455	1690
DTBP1	497	283	1600	563	132	1130	1771	556	132	1623	497	798.545	1691
FUT8	497	283	1687	563	132	1130	1614	556	132	1694	497	798.636	1692
SSRA	497	283	1633	563	132	1130	1729	556	132	1636	497	798.909	1693
TREM1	497	283	1680	563	132	1130	1635	556	132	1684	497	799	1694
IDE	497	283	1675	563	132	1130	1665	556	132	1668	497	799.818	1695
MIRO2	497	283	1656	563	132	1130	1700	556	132	1652	497	799.818	1696
MIRO1	497	283	1656	563	132	1130	1701	556	132	1652	497	799.909	1697
NAAA	497	283	1698	563	132	1130	1678	556	132	1673	497	803.545	1699
ST1A1	497	283	1718	563	132	1130	1616	556	132	1716	497	803.636	1700
CD5R1	497	283	1675	563	132	1130	1724	556	132	1668	497	805.182	1701
TR10D	497	283	1704	563	132	1130	1664	556	132	1701	497	805.364	1702
MYOG	497	283	1675	563	132	1130	1728	556	132	1668	497	805.545	1703
RMP	497	283	1718	563	132	1130	1639	556	132	1716	497	805.727	1704
APH1A	497	283	1694	563	132	1130	1710	556	132	1674	497	806.182	1705
VIME	497	283	1675	563	132	1130	1735	556	132	1668	497	806.182	1706
NICA	497	283	1694	563	132	1130	1719	556	132	1674	497	807	1707
CD2AP	497	283	1718	563	132	1130	1656	556	132	1716	497	807.273	1708
FADD	497	283	1704	563	132	1130	1686	556	132	1701	497	807.364	1709
TR10B	497	283	1704	563	132	1130	1692	556	132	1701	497	807.909	1710
FES	497	283	1699	563	132	1130	1727	556	132	1677	497	808.455	1711
GBRAP	497	283	1727	563	132	1130	1653	556	132	1727	497	808.818	1712
FANK1	497	283	1727	563	132	1130	1655	556	132	1727	497	809	1713
CFLAR	497	283	1704	563	132	1130	1707	556	132	1701	497	809.273	1714
PSN2	497	283	1694	563	132	1130	1746	556	132	1674	497	809.455	1715
EFNB2	497	283	1713	563	132	1130	1698	556	132	1710	497	810.091	1716
TR10C	497	283	1704	563	132	1130	1716	556	132	1701	497	810.091	1717
TR10A	497	283	1704	563	132	1130	1717	556	132	1701	497	810.182	1718
SPIT2	497	283	1713	563	132	1130	1709	556	132	1710	497	811.091	1719
IL16	497	283	1723	563	132	1130	1693	556	132	1722	497	811.636	1720
OD3L2	497	283	1729	563	132	1130	1683	556	132	1733	497	812.273	1722
CASP8	497	283	1704	563	132	1130	1745	556	132	1701	497	812.727	1723
HSPB9	497	283	1729	563	132	1130	1695	556	132	1733	497	813.364	1724
SRFB1	497	283	1729	563	132	1130	1696	556	132	1733	497	813.455	1725
GMPPB	497	283	1713	563	132	1130	1750	556	132	1710	497	814.818	1726
WDR20	497	283	1729	563	132	1130	1718	556	132	1733	497	815.455	1727
DLG1	497	283	1723	563	132	1130	1739	556	132	1722	497	815.818	1728
F134C	497	283	1745	563	132	1130	1703	556	132	1744	497	816.545	1729
TP8L1	497	283	1729	563	132	1130	1730	556	132	1733	497	816.545	1730
GPR84	497	283	1745	563	132	1130	1712	556	132	1744	497	817.364	1731
LPAR1	497	283	1745	563	132	1130	1714	556	132	1744	497	817.545	1732
ZNRF1	497	283	1729	563	132	1130	1743	556	132	1733	497	817.727	1733
CUL4A	497	283	1729	563	132	1130	1747	556	132	1733	497	818.091	1734
KR412	497	283	1729	563	132	1130	1748	556	132	1733	497	818.182	1735
TSC2	497	283	1729	563	132	1130	1755	556	132	1733	497	818.818	1736
NHP2	497	283	1740	563	132	1130	1749	556	132	1729	497	818.909	1737
SKP1	497	283	1729	563	132	1130	1764	556	132	1733	497	819.636	1738
WDR48	497	283	1740	563	132	1130	1757	556	132	1729	497	819.636	1739
GAR1	497	283	1740	563	132	1130	1761	556	132	1729	497	820	1740
CARD8	497	283	1754	563	132	1130	1740	556	132	1752	497	821.455	1741
NAF1	497	283	1740	563	132	1130	1781	556	132	1729	497	821.818	1742
SG196	497	283	1745	563	132	1130	1772	556	132	1744	497	822.818	1743
P2Y12	497	283	1745	563	132	1130	1773	556	132	1744	497	822.909	1744
RGS2	497	283	1754	563	132	1130	1756	556	132	1752	497	822.909	1745
LEG8	497	283	1652	563	132	1733	1446	556	132	1661	497	832	1746
FCN1	497	283	1652	563	132	1733	1458	556	132	1661	497	833.091	1747
ATOX1	497	283	1670	563	132	1733	1680	556	132	1678	497	856.455	1749
GLRX1	497	283	1670	563	132	1733	1690	556	132	1678	497	857.364	1750
ZBT16	497	283	1670	563	132	1733	1694	556	132	1678	497	857.727	1751
COMD1	497	283	1670	563	132	1733	1708	556	132	1678	497	859	1752
NRG1	497	283	1670	563	132	1733	1721	556	132	1678	497	860.182	1753
TFE3	497	283	1702	563	132	1733	1659	556	132	1708	497	860.182	1754
TFEB	497	283	1702	563	132	1733	1674	556	132	1708	497	861.545	1755
PLAC8	497	283	1717	563	132	1733	1691	556	132	1721	497	865.636	1756
CM031	497	283	1721	563	132	1733	1713	556	132	1720	497	867.909	1757
RALB	497	283	1750	563	132	1733	1670	556	132	1749	497	869.273	1758
OCAD1	497	283	1750	563	132	1733	1699	556	132	1749	497	871.909	1759
CAR17	497	283	1726	563	132	1733	1760	556	132	1726	497	873.182	1760
KIF23	497	283	1756	563	132	1733	1702	556	132	1757	497	873.455	1761
RALA	497	283	1750	563	132	1733	1725	556	132	1749	497	874.273	1762
BCL2	497	283	1758	563	132	1733	1731	556	132	1763	497	876.818	1763
MAGAB	497	283	1762	563	132	1733	1736	556	132	1758	497	877.182	1764
GASP2	497	283	1762	563	132	1733	1738	556	132	1758	497	877.364	1765
GDIR3	497	283	1770	563	132	1733	1732	556	132	1767	497	878.364	1766
CATG	497	283	1762	563	132	1733	1752	556	132	1758	497	878.636	1767
MAGH1	497	283	1758	563	132	1733	1758	556	132	1763	497	879.273	1768
DPPA2	497	283	1758	563	132	1733	1762	556	132	1763	497	879.636	1769
CC85B	497	283	1758	563	132	1733	1763	556	132	1763	497	879.727	1770
S100Z	497	283	1771	563	132	1733	1742	556	132	1771	497	879.727	1771
IL11	497	283	1771	563	132	1733	1744	556	132	1771	497	879.909	1772
S10A1	497	283	1771	563	132	1733	1753	556	132	1771	497	880.727	1773
FGL1	497	283	1762	563	132	1733	1778	556	132	1758	497	881	1774
RAGE	497	283	1771	563	132	1733	1768	556	132	1771	497	882.091	1775
NUSAP	497	283	1771	563	132	1733	1774	556	132	1771	497	882.636	1776
SAT1	497	283	1762	563	132	1733	1797	556	132	1758	497	882.727	1777
TRI27	497	283	1784	563	132	1733	1782	556	132	1784	497	885.727	1778
GNAQ	497	283	1794	563	132	1783	1723	556	132	1794	497	886.727	1779
ACTN1	497	283	1784	563	132	1733	1795	556	132	1784	497	886.909	1780
CATL1	497	283	1776	563	132	1783	1777	556	132	1776	497	888.364	1781
UBP53	497	283	1776	563	132	1783	1780	556	132	1776	497	888.636	1782
INVO	497	283	1776	563	132	1783	1787	556	132	1776	497	889.273	1783
DRA	497	283	1796	563	132	1733	1798	556	132	1796	497	889.364	1784
DESP	497	283	1776	563	132	1783	1789	556	132	1776	497	889.455	1785
CATH	497	283	1776	563	132	1783	1792	556	132	1776	497	889.727	1786
B2L11	497	283	1786	563	132	1783	1776	556	132	1786	497	890.091	1787
2B11	497	283	1796	563	132	1733	1811	556	132	1796	497	890.545	1788
K2C1	497	283	1776	563	132	1783	1801	556	132	1776	497	890.545	1789
LORI	497	283	1776	563	132	1783	1808	556	132	1776	497	891.182	1790
BIK	497	283	1786	563	132	1783	1791	556	132	1786	497	891.455	1791
1433B	497	283	1801	563	132	1783	1765	556	132	1801	497	891.818	1792
ELAF	497	283	1776	563	132	1783	1816	556	132	1776	497	891.909	1793
CYTT	497	283	1801	563	132	1783	1769	556	132	1801	497	892.182	1794
ANX13	497	283	1792	563	132	1783	1788	556	132	1792	497	892.273	1795
BAD	497	283	1786	563	132	1783	1802	556	132	1786	497	892.455	1796
PIGR	497	283	1801	563	132	1783	1775	556	132	1801	497	892.727	1797
BAK	497	283	1786	563	132	1783	1806	556	132	1786	497	892.818	1798
BBC3	497	283	1786	563	132	1783	1807	556	132	1786	497	892.909	1799
ZG16B	497	283	1801	563	132	1783	1783	556	132	1801	497	893.455	1800
CRNN	497	283	1801	563	132	1783	1785	556	132	1801	497	893.636	1801
OTX1	497	283	1798	563	132	1783	1794	556	132	1798	497	893.909	1802
BID	497	283	1786	563	132	1783	1819	556	132	1786	497	894	1803
IGHA2	497	283	1801	563	132	1783	1790	556	132	1801	497	894.091	1804
KRT38	497	283	1798	563	132	1783	1796	556	132	1798	497	894.091	1805
PKHH1	497	283	1792	563	132	1783	1809	556	132	1792	497	894.182	1806
CCR10	497	283	1817	563	132	1733	1810	556	132	1817	497	894.273	1807
SPB4	497	283	1801	563	132	1783	1793	556	132	1801	497	894.364	1808
KXDL1	497	283	1798	563	132	1783	1803	556	132	1798	497	894.727	1809
CCR7	497	283	1817	563	132	1733	1817	556	132	1817	497	894.909	1810
CYTS	497	283	1801	563	132	1783	1799	556	132	1801	497	894.909	1811
1433T	497	283	1801	563	132	1783	1800	556	132	1801	497	895	1812
FILA	497	283	1801	563	132	1783	1804	556	132	1801	497	895.364	1813
FGF1	497	283	1813	563	132	1783	1815	556	132	1814	497	898.636	1814
SGTA	497	283	1816	563	132	1783	1813	556	132	1813	497	898.636	1815
RIPK2	497	283	1812	563	132	1783	1822	556	132	1812	497	899	1816
IL1A	497	283	1813	563	132	1783	1820	556	132	1814	497	899.091	1817
S26A8	497	283	1815	563	132	1783	1818	556	132	1816	497	899.273	1818
SFTPD	497	283	1819	563	132	1783	1812	556	132	1819	497	899.364	1819
CXCR3	497	283	1823	563	132	1783	1805	556	132	1823	497	899.455	1820
GRAN	497	283	1819	563	132	1783	1814	556	132	1819	497	899.545	1821
ATX2	497	283	1819	563	132	1783	1821	556	132	1819	497	900.182	1822
SFTA1	497	283	1819	563	132	1783	1823	556	132	1819	497	900.364	1823

## Sheet: Degree
Name	Degree
JUN	1
MCM7	2
ACTB	3
CDC37	4
ARRB2	5
FOS	6
TNFA	7
LEG9	8
E2AK2	9
FAK2	10
RSSA	11
TBA4A	12
CP1A1	13
H2B2E	14
HCK	14
WASP	14
TN13B	17
NBN	18
ISG15	19
TCRG1	19
RASF1	21
TFP11	21
RL3	21
H4	24
RAB8A	25
LCP2	25
BCL3	25
SPI1	25
JUND	29
CASP4	30
STRN4	30
CP057	30
BAP1	33
ARHG7	33
SYF1	35
AAKB1	36
H31	36
A1AT	38
SYN1	38
RXRB	38
ACTY	41
RO52	41
IER2	41
FGR	44
B2L14	44
S10A8	44
GBG2	44
IL2RG	48
MAD1	48
CCR1	48
UB2L6	48
IL3RB	52
UCP2	52
CAC1A	52
GNDS	52
FBXW5	52
PROF1	52
GAK	58
GBG5	58
SREK1	58
EGR1	58
PER1	58
SUMO2	63
BL1S1	63
ZCCHV	63
CRY2	63
ASPP1	63
HERC5	63
EGFR	69
TXD11	69
FGL2	69
PILRA	69
IFIT3	69
GRB2	74
LYAM1	74
SPHK1	74
RAC2	74
CD82	74
CSF3R	74
CYTA	74
EDC4	74
TBCD	74
MAFG	74
RAD	84
CALM	84
INT11	84
DOK3	84
LIRB2	84
FYB	84
SUMO1	90
SHC1	90
TNF10	90
MADD	90
TYOBP	90
S100P	90
CEAM1	90
DDX58	90
BRCA1	98
1433Z	98
POTE1	98
ADT1	98
KSYK	98
B2LA1	98
SERF2	98
PODXL	98
MOAP1	98
MIER1	98
PLXA2	98
ATP7B	98
MDM2	110
PTN11	110
VCAM1	110
CBL	110
HSP71	110
TCF25	110
TRAK1	110
CCL7	110
CERS6	110
EP300	110
IRF9	110
TNF14	110
ATG4B	110
RN19B	110
IFIT1	110
LRRK2	125
LYN	125
HSP7C	125
HS90A	125
SRC	125
P53	125
NCOA6	125
STAT1	125
TRAF2	125
ESR1	125
PP1G	125
HDAC1	125
CSN5	125
PTN6	125
FYN	125
IL1RA	125
PPIP2	125
SPB9	125
NEST	125
NOP10	125
GCH1	125
STAP1	125
P4K2B	125
RGDSR	125
TF65	125
OAS3	125
NEMO	151
IKBA	151
RPB1	151
TRAF6	151
IKKA	151
ANDR	151
ERBB2	151
VRK1	151
GBLP	151
HS90B	151
CSK21	151
TBB5	151
STAT3	151
RL10	151
CYLD	151
CCR3	151
MK01	151
CBP	151
NPM	151
JAK1	151
MX1	151
KRT81	151
PEN2	151
LCK	151
TPP1	151
IRK2	151
MARCS	151
OAS1	151
TRI38	151
RGS18	151
TRI25	151
BIN2	151
DDIT3	151
NCK2	151
NCK1	151
TBP	151
TERA	187
M3K5	187
VHL	187
EWS	187
GELS	187
STK4	187
CUL3	187
BAX	187
MYC	187
M3K1	187
CDK2	187
CHD3	187
ITCH	187
CSK22	187
LRRK1	187
IKKB	187
MIPT3	187
COF1	187
PP2AA	187
AKT1	187
EZRI	187
U5S1	187
CDK5	187
PP1A	187
PRKN2	187
TBA1A	187
MLP3A	187
RB	187
ILF3	187
UPAR	187
MICA3	187
CTNB1	187
ACD	187
H2AX	187
CASP1	187
RS2	187
ERBB3	187
TINF2	187
A4	187
PPM1B	187
RASH	187
DMBT1	187
PLSL	187
RAC1	187
NUFP1	187
ANM6	187
NCOA1	187
VDR	187
GNAI1	187
MITF	187
IF6	187
AB1IP	187
DRB5	187
DMWD	187
MDFI	187
RASA1	187
WDR74	187
AP2M1	187
S10AB	187
S10AD	187
CCD67	187
KCD20	187
TFEC	187
CCL19	187
RBPMS	187
RHOH	187
PTN12	187
PAK2	187
NDST1	187
PSME3	187
P85A	187
NFAC1	187
NFAC2	187
2AAA	187
NADC	187
IFN14	187
IFNA8	187
VASP	187
BATF	187
ATF2	187
ETS2	187
CREB5	187
SMAD3	187
RFWD2	187
AMY1	187
MUC7	272
TCPB	272
MTA1	272
SMC1A	272
CSK2B	272
AT2B4	272
CATB	272
2ABD	272
CUL1	272
SMAD4	272
RS18	272
PNMA1	272
HCFC1	272
LCAP	272
DAG1	272
AAPK1	272
TAB1	272
TIM	272
CREB3	272
TXD15	272
ELAV1	272
SMCE1	272
ERG	272
OPTN	272
TBK1	272
M3K7	272
DKC1	272
UBD	272
YES	272
SQSTM	272
UBP15	272
NEK6	272
CDK7	272
DD19B	272
NARG2	272
CCDB1	272
FHL2	272
PSN1	272
IMA4	272
IMA3	272
NOS3	272
PPP5	272
DLG4	272
TOP1	272
DHX9	272
MK10	272
MK09	272
MK03	272
SMRC2	272
CLUS	272
HIF1A	272
CSK	272
LAMB1	272
NECD	272
CPNS1	272
STAU1	272
CHK1	272
ARI1	272
CCNJL	272
NCF1	272
SPAT2	272
PCBP1	272
ABL1	272
CCL11	272
RBL1	272
RBL2	272
CDK13	272
NUCL	272
SYT1	272
ACLY	272
SYUA	272
CD63	272
FPRP	272
PTN	272
RS3A	272
TRI39	272
SRPRB	272
NRIP1	272
B2CL1	272
JAK3	272
H2B1A	272
ITB1	272
MFAP3	272
TSG6	272
ACK1	272
HIP1R	272
PRIO	272
UBE3A	272
SH3K1	272
KIT	272
ITPR3	272
GRAB	272
HNRPM	272
TE2IP	272
HOIL1	272
DPP4	272
SF3A1	272
ARBK1	272
GOGA2	272
TNR1A	272
APC	272
FCERG	272
RL18A	272
CDYL1	272
FBW1B	272
FBW1A	272
TCOF	272
KPCB	272
CCND1	272
ESR2	272
NEDD4	272
ANXA2	272
KDM1A	272
PPM1G	272
SHB	272
PPIP1	272
FBRL	272
CLH1	272
RGAP1	272
CAR16	272
TBB2B	272
PCNT	272
ISLR	272
SRC8	272
SIR1	272
EXOC5	272
EBP2	272
GDIR1	272
GDIR2	272
UBA1	272
HSH2D	272
SRGN	272
SMAD9	272
MK67I	272
USO1	272
AFAD	272
PIN1	272
SMC3	272
CXL10	272
TPP2	272
PLP2	272
IRF3	272
RP3A	272
TAOK3	272
LATS2	272
LARP7	272
H11	272
OSBL9	272
DGUOK	272
KTU	272
HAX1	272
ARMC1	272
KAT5	272
RUVB2	272
SSRP1	272
KHDR1	272
USF2	272
GNAI3	272
GNAI2	272
OGT1	272
PTPRK	272
FPR1	272
CSPG2	272
DHX30	272
RRMJ3	272
RNF8	272
S100B	272
NF2L2	272
NF2L1	272
CDC5L	272
PAXI	272
DCTN4	272
RU2A	272
SF3B2	272
CRK	272
DDX6	272
BRE1B	272
CCNA2	272
RIPK1	272
SP1	272
RAP1A	272
SLAF1	272
ASAP1	272
PDC6I	272
BCAR1	272
TBB2A	272
BASI	272
BIRC2	272
CCBP2	272
RASA3	272
BARD1	272
GBB4	272
GBB2	272
GBB3	272
GBB1	272
RL14	272
DAXX	272
MLP3B	272
GBRL2	272
GBRL1	272
IP3KB	272
G3P	272
TAZ	272
GFOD1	272
HESX1	272
BIN1	272
CNKR1	272
K319L	272
NID2	272
LAMA4	272
JAK2	272
TRAK2	272
CCL8	272
UBP33	272
HDAC2	272
TSSC4	272
CDC42	272
NFKB1	272
VAV	272
IFNA5	272
NR1H3	272
MAF	272
ANXA1	272
DOK1	272
MAVS	272
IFNA2	272
CSF2	272
CEBPB	272
PATL1	272
TERF1	272
IFIT5	272
SH21A	272
ATF7	272
ATF4	272
EF1D	272
RUNX2	272
T2EB	272
SYVC	272
NCOR2	272
T22D3	272
NACA	272
RUNX1	272
T2FA	272
JUNB	272
CSN4	272
TCL1A	272
MAZ	272
NELFB	272
TAF1	272
T2FB	272
PML	272
FOSL2	272
MK08	272
SPIB	272
TF2B	272
BCL6	272
JDP2	272
FOSL1	272
ETS1	272
TPM1	272
HDAC3	272
ATF3	272
BATF3	272
ATF1	272
NFYA	272
GATA2	272
BTK	272
WIPF1	272
SMN	272
ARRB1	272
PLCG1	272
ITK	272
RS21	272
IFIT2	272
SLX1	272
SIRB1	272
SNW1	272
ISY1	272
PPIE	272
WDR83	272
PRP19	272
PLRG1	272
AQR	272
NDKB	272
LEG3	272
NHRF2	272
KC1E	272
CRY1	272
PER3	272
CL3L1	272
DDB1	272
SYIC	563
RAGP1	563
CSN1	563
FBXW7	563
EDF1	563
PP4C	563
ASCC2	563
PRKDC	563
PARP1	563
SMRD1	563
TGIF1	563
CSN6	563
BATF2	563
CSN7A	563
TOP2A	563
NFM	563
PIT1	563
KPCD1	563
HMGA1	563
NBR1	563
SYSC	563
PP2BA	563
RBM39	563
CSN3	563
MYOD1	563
SKI	563
BBS7	563
SMRC1	563
STAT4	563
UBC9	563
DNLI3	563
LYRIC	563
FUBP2	563
TRI33	563
PRC2A	563
SYDC	563
CSN2	563
DACH1	563
DDX21	563
MBB1A	563
HXB9	563
PP2BB	563
MEF2A	563
CREB1	563
SMAD2	563
MARE3	563
MRGBP	563
IMA2	563
NKRF	563
PHX2A	563
GOPC	563
APLP2	563
ZO1	563
TPST1	563
GCR	563
PDS5A	563
FOSB	563
EMD	563
RFA3	563
HXD13	563
RUVB1	563
SNF5	563
PLMN	563
TCPE	563
SMCA4	563
ASCC1	563
DUS19	563
NCALD	563
HNRPD	563
SPTN2	563
PRS23	563
COF2	563
CAP2	563
MAGAA	563
ACTG	563
A2MG	563
TCF20	563
FAN	563
ROA1	563
RN187	563
UBS3B	563
CPNE4	563
BCL7C	563
PHB	563
IQGA1	563
FBX25	563
SSH2	563
DEST	563
PINK1	563
STF1	563
RFA2	563
CD11A	563
STK11	563
SMYD2	563
CAV1	563
CAP1	563
UBP46	563
APOE	563
PDK1L	563
KS6A6	563
MEPCE	563
DHB3	563
HNRPU	563
SSH1	563
M3K3	563
MYLK4	563
MYH9	563
LMX1B	563
CDK9	563
RFA1	563
E2AK1	563
ARAF	563
GSK3B	563
PROF2	563
DNJB1	563
CD37L	563
MPIP3	563
CPNE1	563
AURKB	563
AKT3	563
LMBL1	563
ASF1B	563
RAF1	563
PCY1B	563
SGK1	563
KPSH2	563
KSR2	563
RIPK4	563
PKRI1	563
CDC6	563
CD11B	563
ORC2	563
PRKRA	563
RIPK3	563
MK07	563
CDK4	563
INT6	563
DDX17	563
ST38L	563
NTRK1	563
ILF2	563
TEBP	563
ULK3	563
ASF1A	563
CDK6	563
KS6A1	563
CDC45	563
NCOAT	563
PABP4	563
RLA0	563
DICER	563
GSTK1	563
H12	563
CCNH	563
CDC7	563
M3K14	563
IKKE	563
BRAF	563
GNL3	563
CDK1	563
DBF4A	563
PSF3	563
VPS35	563
MCM3	563
TOLIP	563
CLK3	563
MCM4	563
MOV10	563
PELO	563
MCM6	563
MBIP1	563
P52K	563
TIPIN	563
FANCC	563
PSF2	563
RL6	563
FGFR3	563
CDK15	563
2A5A	563
SLD5	563
MCM2	563
VPS29	563
H31T	563
RL7L	563
ORC4	563
CE290	563
CDN1B	563
MCMBP	563
PGFRB	563
MCM5	563
MCM10	563
RAD21	563
ORC3	563
LSHR	563
DNJC3	563
RM44	563
ZN346	563
VP26A	563
MCM8	563
NOP2	563
CNOT8	563
IF2A	563
HDAC6	563
DAPLE	563
DHX58	563
HNRPC	563
STAU2	563
ORC1	563
AP3B1	563
CTNA1	563
BAG3	563
MAT1	563
DBNL	563
AP2B1	563
AMPM2	563
NOC3L	563
IGF1R	563
SL9A5	563
CDT1	563
SOS1	563
GIPC1	563
OPRD	563
GPR55	563
RAB5C	563
RM43	563
AGTR1	563
V2R	563
PDE4D	563
ADRB2	563
DRD4	563
DDX27	563
ARRD3	563
PECA1	563
AP1B1	563
ADA15	563
BOP1	563
PE2R2	563
SKAP2	563
DRD2	563
HGS	563
MP2K4	563
FCGR1	563
DLG3	563
AP3B2	563
CYH2	563
GNA13	563
FLNA	563
ARF6	563
PESC	563
ARRC	563
PITM2	563
PTAFR	563
CHSTF	563
ABL2	563
IL6RB	563
NOLC1	563
MBD2	563
SOCS3	563
RPGF1	563
PTGDS	563
U119A	563
ELMO1	563
ITB2	563
TRPV4	563
BCR	563
RHOU	563
IL7RA	563
ASAP2	563
TLN1	563
KCNA2	563
LPXN	563
BMS1	563
KPCD	563
ITB3	563
M3K4	563
GTR1	563
STK40	563
SRBS2	563
YETS4	563
PITM3	563
NMDE1	563
CASL	563
NPHP1	563
PRS8	563
CEBPG	563
DET1	563
TGFI1	563
DCC	563
PITM1	563
SUMO3	563
RL26L	563
CENPO	563
KRR1	563
ARPC3	563
RBCC1	563
MYPT1	563
CDR2	563
ZN335	563
ZN133	563
RS17	563
RS20	563
ITSN1	563
CDR2L	563
RS28	563
DHX57	563
RS27A	563
RS3	563
ZCRB1	563
TSR1	563
RS5	563
ZN358	563
HNF1A	563
ZN777	563
UTP23	563
RS8	563
PURB	563
SYK	563
XBP1	563
RS16	563
RS4X	563
CBX5	563
WIPF2	563
RS9	563
RS23	563
RHG01	563
RS12	563
CLIP1	563
FNBP1	563
CIP4	563
B3GN2	563
RS13	563
CRKL	563
ZN121	563
ZN574	563
KLK5	563
SIAH1	563
GAS7	563
ITSN2	563
RHOJ	563
TBB3	563
TEC	563
MAFB	563
TBA1C	563
NXPH3	563
ANTR1	563
C5AR	563
TMM25	563
ABI3	563
NYX	563
PRG2	563
TBCB	563
DNS2B	563
ARP3	563
DX39A	563
PRP8	563
CTDS1	563
FAK1	563
SNX9	563
HS105	563
KLK11	563
TSP3	563
KPYM	563
I12R1	563
DJB11	563
ICAM1	563
TBB4B	563
STA13	563
TAU	563
CDK18	563
UBA7	563
DAB2	563
CD24	563
G6PI	563
EF2	563
SYTC	563
TNFL6	563
HCLS1	563
UBP18	563
PRDX1	563
UBE2N	563
CHMP5	563
ENOA	563
FLNB	563
MEN1	563
UB2E2	563
SH3L3	563
TF2AA	563
LDHA	563
NFKB2	563
CTBP2	563
RXRA	563
CTBP1	563
BCL10	563
N4BP2	563
PIR	563
RELB	563
SCRIB	563
SPN90	563
SHAN3	563
GIT1	563
1433G	563
PPM1E	563
GIT2	563
PAK1	563
ARHG6	563
SHAN1	563
CBLB	563
PPM1F	563
SHAN2	563
TPM2	563
RS14	563
NDKA	563
RL28	563
PRAM	563
RL37A	563
STAM2	563
RL9	563
KCC2G	563
LAT	563
NDRG1	563
ZAP70	563
RL15	563
RL18	563
RL30	563
LYAR	563
PRR11	563
SPF30	563
RBM4B	563
FXR2	563
HXA10	563
MRCKB	563
CNBP	563
GRAP2	563
IRF4	563
NOP56	563
CREM	563
TRAT1	563
DNM3A	563
XPO6	563
VIPR1	563
ENAH	563
FMNL	563
NONO	563
FUS	563
GFI1	563
GEPH	563
WASL	563
WASF1	563
MECP2	563
RHOQ	563
SF01	563
CEBPA	563
DNM3B	563
GTF2I	563
GATA1	563
SF3B1	563
SNX3	563
EIF2A	563
HNRH1	563
SF3A2	563
ADDG	563
PIAS4	563
SBDS	563
SF3B3	563
ETV1	563
IF4G2	563
CAB39	563
CKLF5	563
SNX2	563
BRD4	563
GRP78	563
PYGB	563
PSME1	563
HD	563
TCEA1	563
NAA15	563
SFPQ	563
FACE1	563
LETM1	563
PSMF1	563
SETB1	563
ERF1	563
RBM12	563
MCTS1	563
CTBL1	563
DNJB9	563
HPCL4	563
HPCL1	563
SF3B4	563
RECQ1	563
VIGLN	563
NUP53	563
LUC7L	563
NAA50	563
PP1R8	563
CSTF3	563
U2AF2	563
OTUB1	563
TPM4	563
RRP44	563
SF3A3	563
CBWD1	563
RPR1A	563
CD4	563
CAF1A	563
IL3	563
RPA34	563
CD19	563
RAD50	563
HBEGF	563
IL5	563
IGSF8	563
MD2L1	563
TNIP2	563
MRE11	563
BDH	563
PGS1	563
B4GT5	563
IL5RA	563
NEO1	563
SFXN5	563
TPM3	563
HS12A	563
PGS2	563
TNR1B	563
S10A9	563
TNFL9	563
GLPK	563
GLSK	563
F219A	563
PO2F1	563
INT5	563
MTX3	563
MIB2	563
WRN	563
MAP1S	563
MAP1B	563
TNAP3	563
KLC2	563
CBPD	563
LRP6	563
HTRA2	563
RNF31	563
TRADD	563
TAB2	563
STK3	563
HSP13	563
AGO2	563
PTPRS	563
SAV1	563
TTP	563
VANG1	563
F105B	563
SUV91	563
SUV92	563
ANM1	563
B4GT1	563
GUF1	563
UBE2A	563
AURKA	563
NUAK1	563
RASF5	563
NRP1	563
SNX27	563
MTHR	563
E4F1	563
TNIP1	563
TM2D3	563
SHRPN	563
TBG1	563
PPAL	563
RHEB	563
IPRI	563
CDC20	563
CUL7	563
NEK7	563
RECQ5	563
UFL1	563
MDC1	563
NDUV2	563
SKP2	563
PARP3	563
FACD2	563
WSB2	563
ATM	563
NP1L4	563
CEL2B	563
PSA3	563
ATR	563
HIRA	563
DYL1	563
MST4	563
PITX1	563
NAB1	563
COM1	563
TBL1R	563
NOS2	563
SLMAP	563
NEDD8	563
WSB1	563
FA40A	563
TBL1X	563
PHOCN	563
CT2NL	563
NCF2	563
ZRAN1	563
TERF2	563
SNAI1	563
CRCM	563
MO4L1	563
RN168	563
STK25	563
ATRX	563
CH60	563
CTTB2	563
T3JAM	563
STALP	563
STABP	563
DEFI6	563
STK24	563
CCNG1	563
CSF3	563
SNP29	563
SIKE1	563
PP2AB	563
DOCK2	563
STRN3	563
DZIP3	563
ZN444	563
AT132	563
STRN	563
TAF1B	563
PDC10	563
BACH1	563
MO4L2	563
NFE2	563
NF2L3	563
EVL	563
MINT	563
SIAH2	563
HXD12	563
SKAP1	563
RN19A	563
R144B	563
RN216	563
ARI2	563
LY10	563
R144A	563
DCP1B	563
LONF1	563
CDN1A	563
CCNB1	563
DCP1A	563
DCAM	563
CD003	563
SIR7	563
CCNE1	563
RAP2B	563
WDR54	563
G3BP1	563
SMTN	563
RRAS	563
CCD94	563
DCP2	563
SYN2	563
WRIP1	563
RRAS2	563
DHX8	563
ERCC8	563
NOS1	563
RPGF2	563
ERCC6	563
DPP8	563
RED	563
SH3G2	563
AMPH	563
UH1BL	563
CAPON	563
DHX16	563
SGF29	563
RALYL	563
SHIP1	563
RAP2A	563
RN135	563
TPC2A	563
RASK	563
MIO	563
RASM	563
XPA	563
PPARD	563
RAP1B	563
NR1I2	563
MERL	563
TPPC4	563
TPPC9	563
NR1H4	563
RARA	563
NR1H2	563
CAC1B	563
SPOP	563
NR4A2	563
RARG	563
PPARG	563
TPC2L	563
AKP13	563
RARB	563
FWCH2	563
TPPC1	563
CG043	563
TPC6B	563
TPPC3	563
ADIP	563
MTA2	563
BASP1	563
TPC10	563
TPPC5	563
MELK	563
PRP31	563
SCN2B	563
ARL2	563
TUFT1	563
ZN417	563
K1C20	563
ZGPAT	563
DDX23	563
CF072	563
RSRC1	563
F161A	563
GCFC1	563
PPIF	563
SNR40	563
CCD42	563
MET17	563
ZSC12	563
DISC1	563
KANL1	563
CCHCR	563
HDA11	563
CL032	563
PNKD	563
DHX15	563
K2C6A	563
YBOX1	563
TFPT	563
CMTD1	563
NIF3L	563
ULK1	563
NCOA3	563
IGHG1	563
UBP19	563
KPCE	563
NOL12	563
RS6	563
UBP4	563
RL8	563
AAPK2	563
MEX3C	563
PFD2	563
ADCK3	563
U520	563
SPKAP	563
IRF8	563
RRAGB	563
K1549	563
MYH10	563
PTPRJ	563
ENPP4	563
INAR2	563
MET	563
ZER1	563
MRC2	563
STAT2	563
AAKG1	563
S12A6	563
K0528	563
RASF7	563
LEG9B	563
AT133	563
LEG9C	563
MA2B1	563
IRF1	563
2ABB	563
CD47	563
MCL1	563
DHYS	563
CBR1	563
ITA4	563
KS6C1	563
SORL	563
CD166	563
SC6A6	563
TOPK	563
ANAG	563
CLCN3	563
AAKG3	563
CART	563
AT11C	563
CD109	563
RRAGC	563
S12A2	563
SYMC	563
SRGP3	563
LAMA1	563
S12A7	563
DHX36	563
RNF13	563
GYS1	563
OSTM1	563
RL31	563
DCXR	563
S38A9	563
FBLN1	563
AAKB2	563
MPZL1	563
CEAM6	563
IGSF3	563
DCR1C	563
PLXA1	563
LFA3	563
CSPG4	563
PP1B	563
CEAM8	563
S4A7	563
NXPH2	563
SIN3A	563
MAX	563
S12A4	563
AAKG2	563
SP30L	563
ATG9A	563
ARI4A	563
SAP30	563
HAVR2	563
SL9A6	563
MLX	563
UBE2O	563
IPO5	563
TNIK	563
BRMS1	563
SP130	563
COL12	563
FINC	563
CBX3	563
BUD31	563
I15RA	563
HAT1	563
RASF8	563
IPO4	563
ANR17	563
RBBP7	563
IL15	563
SDS3	563
SKAP	563
CHST8	563
SAHH3	563
GSTM3	563
APAF	563
BRM1L	563
CBX1	563
APC7	563
MYBPP	563
H2A2C	563
IL4RA	563
RBM22	563
TXLNA	563
IL7	563
HAUS4	563
PRP17	563
DHX35	563
PTPRD	563
IL2	563
EAPP	563
IL2RB	563
K1C15	563
IL4	563
ASXL1	563
DGC14	563
ARI4B	563
ASXL2	563
MSH6	563
NOD1	563
PHAG1	563
SPF27	563
EPHA2	563
FLVC1	563
NEUM	563
VDAC3	563
PTPRN	563
GPTC1	563
CRNL1	563
PIDD	563
FBLN7	563
IL18	563
DUOX1	563
NUP93	563
GHC1	563
GBG10	563
CCL5	563
USP9X	563
GBB5	563
CCL23	563
SYF2	563
KDM1B	563
HEAT2	563
FOXK2	563
LENG1	563
SYT6	563
ACM4	563
EHMT2	563
FOXK1	563
MOES	563
F170A	563
H2B1D	563
PSB1	563
CASPE	563
C1TM	563
DOK4	563
SMC2	563
CNBP1	563
PTN22	563
GCN1L	563
MBP	563
RRP7A	563
SEM3F	563
PTN18	563
IF2G	563
CFAH	563
BOREA	563
C19L2	563
CCD12	563
TRPC6	563
MUCEN	563
WDR26	563
PDXL2	563
REEP6	563
LYAM2	563
PIAS1	563
BUB3	563
UBP2L	563
SYTL4	563
TRI68	563
HLAF	563
LRRT4	563
RAB8B	563
RAB10	563
SUSD4	563
GPHA2	563
GFRP	563
TFR1	563
2ABA	563
2AAB	563
MSS4	563
RGPD8	563
SGOL2	563
B2MG	563
RAB3I	563
OCRL	563
GDIB	563
PQBP1	563
B4GN3	563
ANGL5	563
PILRB	563
RAB1A	563
P73	563
TBC17	563
1C01	563
NSE4A	563
RIMS2	563
1B07	563
M4K2	563
EIF3E	563
AHSA1	563
KDM5C	563
AES	563
EXOC6	563
MMP2	563
B4GN4	563
RPH3L	563
MYO5B	563
GDIA	563
R3GEF	563
GLE1	563
MCM3A	563
LIRA3	563
ZHX1	563
HLAG	563
ZC11A	563
ZBT40	563
CDCA2	563
PR40A	563
IPO9	563
XPO1	563
TNF13	563
AMGO2	563
PITX2	563
STXB1	563
DPS1	563
IPO8	563
HOOK1	563
HOOK2	563
M3K15	563
NF1	563
RB12B	563
RIMB1	563
RHG22	563
BRAT1	563
PER2	563
VTI1B	563
IPO11	563
TNR17	563
UB2L3	563
FBXL3	563
CABP1	563
RNBP6	563
TEKT4	563
CND3	563
F16A2	563
TNPO2	563
PUF60	563
YLPM1	563
PIGQ	563
TR13C	563
IMPA3	563
DNJB2	563
TR13B	563
F118A	563
F16B1	563
LPHN1	563
SAAL1	563
PDCL3	563
CACB4	563
ITA7	563
DIRA3	563
TTC17	563
HOOK3	563
CAND2	563
AKTIP	563
M3K6	563
UCKL1	563
TM131	563
RHXF2	563
ABI1	563
ACTZ	563
XPO4	563
DCTN1	563
DCTN3	563
VTDB	563
INT4	563
NELFD	563
TCPH	563
DCTN2	563
DCTN5	563
DCTN6	563
SRSF2	563
UIF	563
PPR3C	563
CSPP1	563
SCPDL	563
ADSV	563
CAZA2	563
S2541	563
TCPG	563
ZRAB2	563
ARP10	563
PININ	563
STN1	563
SRS10	563
SRSF7	563
PLS1	563
INT3	563
ALEX	563
SRSF8	563
SRPK1	563
IFRD2	563
TOB1	563
INT10	563
PCH2	563
RNPS1	563
FSD1	563
IL1R2	563
TX264	563
INT9	563
SRSF3	563
CTC1	563
KI2S5	563
IL1R1	563
JMJD6	563
SC22C	563
TREM2	563
TRAF3	563
SSFA2	563
CAH8	563
KLK13	563
NCTR2	563
OS9	563
TNR3	563
DERL3	563
TNF6B	563
RHG25	563
ERLEC	563
TERT	563
BL1S3	563
TNR14	563
KLK3	563
ZN558	563
DERL2	563
MTFR1	563
ZN282	563
PLK2	563
GNPI1	563
CA049	563
PLDN	563
DERL1	563
KI2S2	563
ALDH2	563
KIF7	563
NKG2C	563
BL1S2	563
KINH	563
BCAS4	563
GDPD1	563
ELNE	563
MUTED	563
CNO	563
KC1D	563
SYVN1	563
GPVI	563
CK5P2	563
ERN1	563
SNAPN	563
CQ059	563
DTBP1	563
FUT8	563
SSRA	563
TREM1	563
IDE	563
MIRO2	563
MIRO1	563
NAAA	563
ST1A1	563
CD5R1	563
TR10D	563
MYOG	563
RMP	563
APH1A	563
VIME	563
NICA	563
CD2AP	563
FADD	563
TR10B	563
FES	563
GBRAP	563
FANK1	563
CFLAR	563
PSN2	563
EFNB2	563
TR10C	563
TR10A	563
SPIT2	563
IL16	563
OD3L2	563
CASP8	563
HSPB9	563
SRFB1	563
GMPPB	563
WDR20	563
DLG1	563
F134C	563
TP8L1	563
GPR84	563
LPAR1	563
ZNRF1	563
CUL4A	563
KR412	563
TSC2	563
NHP2	563
SKP1	563
WDR48	563
GAR1	563
CARD8	563
NAF1	563
SG196	563
P2Y12	563
RGS2	563
LEG8	563
FCN1	563
ATOX1	563
GLRX1	563
ZBT16	563
COMD1	563
NRG1	563
TFE3	563
TFEB	563
PLAC8	563
CM031	563
RALB	563
OCAD1	563
CAR17	563
KIF23	563
RALA	563
BCL2	563
MAGAB	563
GASP2	563
GDIR3	563
CATG	563
MAGH1	563
DPPA2	563
CC85B	563
S100Z	563
IL11	563
S10A1	563
FGL1	563
RAGE	563
NUSAP	563
SAT1	563
TRI27	563
GNAQ	563
ACTN1	563
CATL1	563
UBP53	563
INVO	563
DRA	563
DESP	563
CATH	563
B2L11	563
2B11	563
K2C1	563
LORI	563
BIK	563
1433B	563
ELAF	563
CYTT	563
ANX13	563
BAD	563
PIGR	563
BAK	563
BBC3	563
ZG16B	563
CRNN	563
OTX1	563
BID	563
IGHA2	563
KRT38	563
PKHH1	563
CCR10	563
SPB4	563
KXDL1	563
CCR7	563
CYTS	563
1433T	563
FILA	563
FGF1	563
SGTA	563
RIPK2	563
IL1A	563
S26A8	563
SFTPD	563
CXCR3	563
GRAN	563
ATX2	563
SFTA1	563
