# Supplementary material for: Identification of multipotent drugs for COVID-19 therapeutics with the evaluation of their SARS-CoV2 inhibitory activity
Source: Comput Struct Biotechnol J. 2021 Apr 7;19:1998–2017. doi: 10.1016/j.csbj.2021.04.014 (PMC8025584; doi:10.1016/j.csbj.2021.04.014)
Supplement: Supplementary data 1 [file mmc1.zip › Supplementary Table 5.xlsx]

## Sheet: dgidb_export_2020-10-01
search_term	match_term	match_type	gene	drug	interaction_types	sources	pmids
CLEC4E	CLEC4E	Definite	CLEC4E	CHOLESTEROL	ligand	DrugBank	26296894
FFAR2	FFAR2	Definite	FFAR2	GLPG-0974	antagonist	TTD|GuideToPharmacologyInteractions
ALOX5AP	ALOX5AP	Definite	ALOX5AP	FIBOFLAPON	inhibitor	TdgClinicalTrial|DrugBank|ChemblInteractions
ALOX5AP	ALOX5AP	Definite	ALOX5AP	FIBOFLAPON SODIUM	inhibitor	ChemblInteractions
SELL	SELL	Definite	SELL	RIVIPANSEL	antagonist	TdgClinicalTrial|ChemblInteractions|TTD	20508165
SELL	SELL	Definite	SELL	BIMOSIAMOSE	inhibitor	TdgClinicalTrial|ChemblInteractions
SELL	SELL	Definite	SELL	BAICALEIN		TTD
SELL	SELL	Definite	SELL	ASELIZUMAB	inhibitor	ChemblInteractions
CASP5	CASP5	Definite	CASP5	EMRICASAN	inhibitor	ChemblInteractions
FCER1G	FCER1G	Definite	FCER1G	ASPIRIN		PharmGKB	18595682|18534082
FCER1G	FCER1G	Definite	FCER1G	BENZYLPENICILLOYL POLYLYSINE	agonist	DrugBank	7436456|11752352|17139284|17016423
BCL2A1	BCL2A1	Definite	BCL2A1	OBATOCLAX MESYLATE	inhibitor	ChemblInteractions
CYP19A1	CYP19A1	Definite	CYP19A1	EXEMESTANE	inhibitor	TdgClinicalTrial|DrugBank|ChemblInteractions|TEND|TTD|PharmGKB|GuideToPharmacologyInteractions	19436613|19337436|15814851|19156139|26536870|18728707|19930708|11752352|20360896|17020418|24590773|20048079
CYP19A1	CYP19A1	Definite	CYP19A1	LETROZOLE	antagonist|inhibitor	DTC|TdgClinicalTrial|DrugBank|ChemblInteractions|TEND|TTD|PharmGKB|GuideToPharmacologyInteractions	14505258|10388095|24025069|26536870|15026471|26463708|11752352|20048079
CYP19A1	CYP19A1	Definite	CYP19A1	ISOPROPYL ALCOHOL		NCI	6409434
CYP19A1	CYP19A1	Definite	CYP19A1	ANASTROZOLE	inhibitor	TdgClinicalTrial|DrugBank|ChemblInteractions|NCI|TEND|TTD|PharmGKB|GuideToPharmacologyInteractions	19389994|9928669|9928668|17693420|14513432|16034487|12404296|18073378|19470631|19753124|11752352|16439860|19794821|20923259|20048079
CYP19A1	CYP19A1	Definite	CYP19A1	chembl:CHEMBL260553		TTD
CYP19A1	CYP19A1	Definite	CYP19A1	chembl:CHEMBL583076		TTD
CYP19A1	CYP19A1	Definite	CYP19A1	FADROZOLE	inhibitor	TTD|GuideToPharmacologyInteractions
CYP19A1	CYP19A1	Definite	CYP19A1	DOXORUBICIN		PharmGKB
CYP19A1	CYP19A1	Definite	CYP19A1	ATROPINE		NCI	2128054
CYP19A1	CYP19A1	Definite	CYP19A1	chembl:CHEMBL513615		TTD
CYP19A1	CYP19A1	Definite	CYP19A1	ATAMESTANE		TdgClinicalTrial
CYP19A1	CYP19A1	Definite	CYP19A1	DEHYDROLEUCODIN		TTD
CYP19A1	CYP19A1	Definite	CYP19A1	chembl:CHEMBL9179		TTD
CYP19A1	CYP19A1	Definite	CYP19A1	DOCETAXEL		PharmGKB
CYP19A1	CYP19A1	Definite	CYP19A1	chembl:CHEMBL1098737		TTD
CYP19A1	CYP19A1	Definite	CYP19A1	AMINOGLUTETHIMIDE	inhibitor	TdgClinicalTrial|DrugBank|ChemblInteractions|NCI|TEND|TTD|GuideToPharmacologyInteractions	17602675|16244789|11752352|17139284|16474421|1590282|17016423|16332571
CYP19A1	CYP19A1	Definite	CYP19A1	AZALANSTAT	inhibitor	GuideToPharmacologyInteractions
CYP19A1	CYP19A1	Definite	CYP19A1	ALPHA-NAPHTHOFLAVONE		TTD
CYP19A1	CYP19A1	Definite	CYP19A1	7-HYDROXYFLAVONE		TTD
CYP19A1	CYP19A1	Definite	CYP19A1	EPIRUBICIN		PharmGKB
CYP19A1	CYP19A1	Definite	CYP19A1	ANDROSTENEDONE		TTD
CYP19A1	CYP19A1	Definite	CYP19A1	chembl:CHEMBL496777		TTD
CYP19A1	CYP19A1	Definite	CYP19A1	KETOCONAZOLE			2004042
CYP19A1	CYP19A1	Definite	CYP19A1	HYDROQUINONE		NCI	10979580
CYP19A1	CYP19A1	Definite	CYP19A1	TESTOLACTONE	inhibitor	TdgClinicalTrial|DrugBank|ChemblInteractions|TEND|TTD|GuideToPharmacologyInteractions	11792932|9521275|16190763|16766117|11752352
CYP19A1	CYP19A1	Definite	CYP19A1	chembl:CHEMBL9165		TTD
CYP19A1	CYP19A1	Definite	CYP19A1	ANDROSTENEDIONE		NCI	2214767
CYP19A1	CYP19A1	Definite	CYP19A1	chembl:CHEMBL1077603		DTC	22475216
CYP19A1	CYP19A1	Definite	CYP19A1	chembl:CHEMBL495567		TTD
CYP19A1	CYP19A1	Definite	CYP19A1	CAPECITABINE		PharmGKB
CYP19A1	CYP19A1	Definite	CYP19A1	GENISTEIN		NCI	16285913
CYP19A1	CYP19A1	Definite	CYP19A1	NICOTINE	inhibitor	DrugBank	3711333
CYP19A1	CYP19A1	Definite	CYP19A1	PACLITAXEL		PharmGKB
CYP19A1	CYP19A1	Definite	CYP19A1	PHENYTOIN		NCI	9182861
CYP19A1	CYP19A1	Definite	CYP19A1	ARIMIDEX	inhibitor	TALC
CYP19A1	CYP19A1	Definite	CYP19A1	chembl:CHEMBL572637		DTC|TTD	19500885
CYP19A1	CYP19A1	Definite	CYP19A1	LIOTHYRONINE SODIUM		NCI	3095107
CYP19A1	CYP19A1	Definite	CYP19A1	LIAROZOLE		TTD
CYP19A1	CYP19A1	Definite	CYP19A1	chembl:CHEMBL522733		TTD
CYP19A1	CYP19A1	Definite	CYP19A1	chembl:CHEMBL1096024		TTD
CYP19A1	CYP19A1	Definite	CYP19A1	chembl:CHEMBL509750		TTD
CYP19A1	CYP19A1	Definite	CYP19A1	chembl:CHEMBL495563		TTD
CYP19A1	CYP19A1	Definite	CYP19A1	ENDOXIFEN	inhibitor	GuideToPharmacologyInteractions
CYP19A1	CYP19A1	Definite	CYP19A1	chembl:CHEMBL495777		TTD
CYP19A1	CYP19A1	Definite	CYP19A1	ISOPROTERENOL		NCI	6205918
CYP19A1	CYP19A1	Definite	CYP19A1	chembl:CHEMBL1095413		TTD
CYP19A1	CYP19A1	Definite	CYP19A1	AZTREONAM		NCI	3566801
CYP19A1	CYP19A1	Definite	CYP19A1	PLOMESTANE		TTD
CYP19A1	CYP19A1	Definite	CYP19A1	2-METHOXYESTRADIOL		DrugBank	10405348
CYP19A1	CYP19A1	Definite	CYP19A1	FLUOROURACIL		PharmGKB
CYP19A1	CYP19A1	Definite	CYP19A1	QUERCETIN		NCI	10704911
CYP19A1	CYP19A1	Definite	CYP19A1	chembl:CHEMBL574960		TTD
CYP19A1	CYP19A1	Definite	CYP19A1	chembl:CHEMBL497614		TTD
CYP19A1	CYP19A1	Definite	CYP19A1	FLAVONE		TTD
CYP19A1	CYP19A1	Definite	CYP19A1	ALENDRONIC ACID		NCI	14715828
CYP19A1	CYP19A1	Definite	CYP19A1	LUDARTIN		TTD
CYP19A1	CYP19A1	Definite	CYP19A1	CHRYSIN		TTD
CYP19A1	CYP19A1	Definite	CYP19A1	CYCLOPHOSPHAMIDE		PharmGKB
CYP19A1	CYP19A1	Definite	CYP19A1	IBUPROFEN		NCI	15964185
CYP19A1	CYP19A1	Definite	CYP19A1	APIGENIN		TTD
CYP19A1	CYP19A1	Definite	CYP19A1	LIQUIRTIGENIN		TTD
CYP19A1	CYP19A1	Definite	CYP19A1	TAMOXIFEN		PharmGKB
CYP19A1	CYP19A1	Definite	CYP19A1	FORMESTANE		NCI	6150277
CYP19A1	CYP19A1	Definite	CYP19A1	chembl:CHEMBL459502		TTD
CYP19A1	CYP19A1	Definite	CYP19A1	GOSSYPETIN		TTD
CYP19A1	CYP19A1	Definite	CYP19A1	chembl:CHEMBL523232		TTD
CYP19A1	CYP19A1	Definite	CYP19A1	CAPTOPRIL		NCI	9268216
CYP19A1	CYP19A1	Definite	CYP19A1	ISOLICOFLAVONOL		TTD
CYP19A1	CYP19A1	Definite	CYP19A1	chembl:CHEMBL29482		TTD
CYP19A1	CYP19A1	Definite	CYP19A1	chembl:CHEMBL495565		TTD
CYP19A1	CYP19A1	Definite	CYP19A1	NARINGENIN	inhibitor	DrugBank|TTD	9435150
CYP19A1	CYP19A1	Definite	CYP19A1	chembl:CHEMBL583989		TTD
CYP19A1	CYP19A1	Definite	CYP19A1	chembl:CHEMBL459503		TTD
CYP19A1	CYP19A1	Definite	CYP19A1	ESTRONE		DrugBank	16039845
CYP19A1	CYP19A1	Definite	CYP19A1	GLYPHOSATE		DrugBank	15929894
EIF2AK2	EIF2AK2	Definite	EIF2AK2	BCG VACCINE		NCI	16301626
EIF2AK2	EIF2AK2	Definite	EIF2AK2	FOSTAMATINIB	inhibitor	DrugBank	26516587
CCL11	CCL11	Definite	CCL11	BERTILIMUMAB	inhibitor	DrugBank|ChemblInteractions|TTD
CCL11	CCL11	Definite	CCL11	ROXITHROMYCIN		NCI	11408771
CCL11	CCL11	Definite	CCL11	METHADONE		PharmGKB	29222992
P2RY13	P2RY13	Definite	P2RY13	ATPGAMMAS		TTD
P2RY13	P2RY13	Definite	P2RY13	CANGRELOR	antagonist	GuideToPharmacologyInteractions
P2RY13	P2RY13	Definite	P2RY13	ADENOSINE DIPHOSPHATE	agonist	GuideToPharmacologyInteractions
P2RY13	P2RY13	Definite	P2RY13	ADENOSINE TRIPHOSPHATE	agonist	GuideToPharmacologyInteractions
P2RY13	P2RY13	Definite	P2RY13	SURAMIN	antagonist	GuideToPharmacologyInteractions
IL2RG	IL2RG	Definite	IL2RG	DENILEUKIN DIFTITOX		DrugBank|ChemblInteractions	11707860|15811959|16516670
IL2RG	IL2RG	Definite	IL2RG	ALDESLEUKIN	agonist	TdgClinicalTrial|DrugBank|ChemblInteractions|TEND	17598841|17635814|17083048|16477002|17363735
IL2RG	IL2RG	Definite	IL2RG	DACLIZUMAB	inhibitor	ChemblInteractions
IL2RG	IL2RG	Definite	IL2RG	ALT-803	agonist	GuideToPharmacologyInteractions
IL2RG	IL2RG	Definite	IL2RG	INTERLEUKIN 15, RECOMBINANT NON-GLYCOSYLATED	agonist	GuideToPharmacologyInteractions
IL2RG	IL2RG	Definite	IL2RG	ALDESLEUKIN	agonist	TdgClinicalTrial|GuideToPharmacologyInteractions
IL2RG	IL2RG	Definite	IL2RG	DENENICOKIN	agonist	GuideToPharmacologyInteractions
IL2RG	IL2RG	Definite	IL2RG	BASILIXIMAB	inhibitor	ChemblInteractions
IL2RG	IL2RG	Definite	IL2RG	RESATORVID		DrugBank
ISG15	ISG15	Definite	ISG15	IRINOTECAN	inhibitor	MyCancerGenomeClinicalTrial
FOS	FOS	Definite	FOS	BACLOFEN		NCI	11301212
FOS	FOS	Definite	FOS	NADROPARIN	inhibitor	DrugBank	19261492|19757196
FOS	FOS	Definite	FOS	THROMBIN		NCI	2119237
FOS	FOS	Definite	FOS	PACLITAXEL		NCI	9588740
FOS	FOS	Definite	FOS	ALCOHOL		NCI	16750178
FOS	FOS	Definite	FOS	ANTIBIOTIC		NCI	15773551
FOS	FOS	Definite	FOS	PILOCARPINE		NCI	9661997
FOS	FOS	Definite	FOS	PHENOBARBITAL		NCI	9187311
FOS	FOS	Definite	FOS	DAIDZEIN		NCI	8593857
FOS	FOS	Definite	FOS	NIMODIPINE		NCI	8301097
FOS	FOS	Definite	FOS	BROMOCRIPTINE		NCI	11680511
EMR1	JAG1	Ambiguous	JAG1	HYDROCORTISONE		NCI	11948681
NT5C3	NT5C3A	Definite	NT5C3A	IDARUBICIN		PharmGKB	25000516
NT5C3	NT5C3A	Definite	NT5C3A	GEMCITABINE		PharmGKB	22838949
NT5C3	NT5C3A	Definite	NT5C3A	CYTARABINE		PharmGKB	25000516
GPR84	GPR84	Definite	GPR84	GLPG-1205	antagonist	GuideToPharmacologyInteractions
GPR84	GPR84	Definite	GPR84	SETOGEPRAM	antagonist	GuideToPharmacologyInteractions
PADI2	PADI2	Definite	PADI2	L-CITRULLINE		DrugBank	15854045
PADI2	PADI2	Definite	PADI2	chembl:CHEMBL1910970		DTC	21882827
PADI2	PADI2	Definite	PADI2	STREPTONIGRIN		DTC	24440480
PADI2	PADI2	Definite	PADI2	chembl:CHEMBL1910971		DTC	21882827
RAC2	RAC2	Definite	RAC2	IDARUBICIN		PharmGKB	28485375
RAC2	RAC2	Definite	RAC2	DOXORUBICIN		PharmGKB	21048526
CLC	CLC	Definite	CLC	TOZULERISTIDE		TTD
CLC	CLC	Definite	CLC	N-ETHYLMALEIMIDE		DrugBank	17139284|17016423
CLC	CLC	Definite	CLC	MOXIDECTIN		TTD
CLC	CLC	Definite	CLC	CHLOROTOXIN		TTD
CCL4	CCL4	Definite	CCL4	EPOETIN ALFA		NCI	17119331
CCL4	CCL4	Definite	CCL4	CLODRONIC ACID		NCI	12388372
PTK2B	PTK2B	Definite	PTK2B	ALOISINE	inhibitor	TTD|GuideToPharmacologyInteractions
PTK2B	PTK2B	Definite	PTK2B	TESEVATINIB		TTD
PTK2B	PTK2B	Definite	PTK2B	chembl:CHEMBL580819		DTC
PTK2B	PTK2B	Definite	PTK2B	chembl:CHEMBL261692		DTC
PTK2B	PTK2B	Definite	PTK2B	ABROCITINIB		TTD
PTK2B	PTK2B	Definite	PTK2B	chembl:CHEMBL374632		DTC
PTK2B	PTK2B	Definite	PTK2B	DEFACTINIB	inhibitor	ChemblInteractions
PTK2B	PTK2B	Definite	PTK2B	PF-00562271	inhibitor	DTC|GuideToPharmacologyInteractions
PTK2B	PTK2B	Definite	PTK2B	MASITINIB		TTD
PTK2B	PTK2B	Definite	PTK2B	ILORASERTIB		DTC
PTK2B	PTK2B	Definite	PTK2B	BARICITINIB	inhibitor	DrugBank|TTD
PTK2B	PTK2B	Definite	PTK2B	ZEARALENONE		DTC
PTK2B	PTK2B	Definite	PTK2B	HESPERADIN	inhibitor	DTC	19035792
PTK2B	PTK2B	Definite	PTK2B	chembl:CHEMBL1576310		DTC
PTK2B	PTK2B	Definite	PTK2B	LEFLUNOMIDE	antagonist	DrugBank	17103252|17604599|19149483
PTK2B	PTK2B	Definite	PTK2B	PEFICITINIB		TTD
PTK2B	PTK2B	Definite	PTK2B	UPADACITINIB		TTD
PTK2B	PTK2B	Definite	PTK2B	GW843682X		DTC
PTK2B	PTK2B	Definite	PTK2B	chembl:CHEMBL600336		DTC
PTK2B	PTK2B	Definite	PTK2B	GENISTEIN		DrugBank	17139284|17016423
PTK2B	PTK2B	Definite	PTK2B	CENISERTIB		DTC
PTK2B	PTK2B	Definite	PTK2B	FOSTAMATINIB	inhibitor	DrugBank	26516587
TPSB2	TPSB2	Definite	TPSB2	VOLANESORSEN SODIUM		NCI	3048411
TPSB2	TPSB2	Definite	TPSB2	HEPARIN		NCI	15265919
TPSB2	TPSB2	Definite	TPSB2	chembl:CHEMBL255590		DrugBank	10592235
AQP9	AQP9	Definite	AQP9	PHLORETIN	inhibitor	TTD|GuideToPharmacologyInteractions
AQP9	AQP9	Definite	AQP9	TESTOSTERONE		NCI	12021052|12002438
AQP9	AQP9	Definite	AQP9	FLUTAMIDE		NCI	12021052
AQP9	AQP9	Definite	AQP9	CISPLATIN		NCI	12396244
AQP9	AQP9	Definite	AQP9	UREA		NCI	12594337
AQP9	AQP9	Definite	AQP9	ANDROSTANOLONE		NCI	15850448
LGALS9	LGALS9	Definite	LGALS9	LACTOSE, ANHYDROUS		DTC	21524586
GPX2	GPX2	Definite	GPX2	GLUTATHIONE	cofactor	DrugBank	17510403
CEACAM3	CEACAM3	Definite	CEACAM3	ARCITUMOMAB		TTD
SRGN	SRGN	Definite	SRGN	HEPARIN		NCI	8613703
LY96	LY96	Definite	LY96	DODECANOATE			10592235
LY96	LY96	Definite	LY96	ERITORAN TETRASODIUM	antagonist	ChemblInteractions
LY96	LY96	Definite	LY96	MORPHINE	activator	DrugBank	20178837
FAM65B	RIPOR2	Definite	RIPOR2	RIFAMPIN		PharmGKB	30720667
CD37	CD37	Definite	CD37	OTLERTUZUMAB	antibody	TdgClinicalTrial|TTD|GuideToPharmacologyInteractions
CD37	CD37	Definite	CD37	NARATUXIMAB EMTANSINE		TTD
SERPINA1	SERPINA1	Definite	SERPINA1	.ALPHA.1-PROTEINASE INHIBITOR HUMAN		TTD
SERPINA1	SERPINA1	Definite	SERPINA1	2-MERCAPTOETHANOL			17139284|17016423
SERPINA1	SERPINA1	Definite	SERPINA1	IGMESINE		TTD
SERPINA1	SERPINA1	Definite	SERPINA1	METHYLDOPA		DrugBank	23896426
SERPINA1	SERPINA1	Definite	SERPINA1	COPPER		DrugBank	23896426
SERPINA1	SERPINA1	Definite	SERPINA1	PPL-100		DrugBank
HAMP	HAMP	Definite	HAMP	LEXAPTEPID PEGOL		TTD
MMP8	MMP8	Definite	MMP8	DOXYCYCLINE	inhibitor	ChemblInteractions
MMP8	MMP8	Definite	MMP8	MARIMASTAT	inhibitor	DrugBank	10852638|10669951
MMP8	MMP8	Definite	MMP8	DOXYCYCLINE HYCLATE	inhibitor	ChemblInteractions
MMP8	MMP8	Definite	MMP8	DOXYCYCLINE	inhibitor	GuideToPharmacologyInteractions
MMP8	MMP8	Definite	MMP8	chembl:CHEMBL306412		TTD
MMP8	MMP8	Definite	MMP8	COLLAGENASE CLOSTRIDIUM HISTOLYTICUM		TdgClinicalTrial
MMP8	MMP8	Definite	MMP8	CGS-27023A	inhibitor	GuideToPharmacologyInteractions
MMP8	MMP8	Definite	MMP8	BATIMASTAT		DrugBank	10592235|17139284|17016423
MMP8	MMP8	Definite	MMP8	CIPEMASTAT		TTD
MMP8	MMP8	Definite	MMP8	DOXYCYCLINE CALCIUM	inhibitor	ChemblInteractions
IL1RN	IL1RN	Definite	IL1RN	DIACEREIN		TdgClinicalTrial
IL1RN	IL1RN	Definite	IL1RN	HALOPERIDOL		PharmGKB	27023437
IL1RN	IL1RN	Definite	IL1RN	RILONACEPT	binder	DrugBank	23319019|12815153
IL1RN	IL1RN	Definite	IL1RN	METHOTREXATE		NCI	8877917
SERPINB9	SERPINB9	Definite	SERPINB9	RALOXIFENE		DrugBank	14617632
GCH1	GCH1	Definite	GCH1	GUANINE	inhibitor	DrugBank|TTD	11752352
KCNJ2	KCNJ2	Definite	KCNJ2	DRONEDARONE HYDROCHLORIDE	blocker	ChemblInteractions
KCNJ2	KCNJ2	Definite	KCNJ2	CARVEDILOL	inhibitor	DrugBank	21663737
APOBEC3A	APOBEC3A	Definite	APOBEC3A	chembl:CHEMBL582287		DTC
APOBEC3A	APOBEC3A	Definite	APOBEC3A	chembl:CHEMBL601744		DTC
APOBEC3A	APOBEC3A	Definite	APOBEC3A	chembl:CHEMBL584514		DTC
APOBEC3A	APOBEC3A	Definite	APOBEC3A	CEFOTETAN		DTC
APOBEC3A	APOBEC3A	Definite	APOBEC3A	chembl:CHEMBL600692		DTC
APOBEC3A	APOBEC3A	Definite	APOBEC3A	MYRICETIN		DTC
APOBEC3A	APOBEC3A	Definite	APOBEC3A	chembl:CHEMBL600306		DTC
APOBEC3A	APOBEC3A	Definite	APOBEC3A	DIMETHYLPHENYLPIPERAZINIUM IODIDE		DTC
APOBEC3A	APOBEC3A	Definite	APOBEC3A	chembl:CHEMBL124006		DTC
APOBEC3A	APOBEC3A	Definite	APOBEC3A	chembl:CHEMBL1388703		DTC
APOBEC3A	APOBEC3A	Definite	APOBEC3A	chembl:CHEMBL590706		DTC
APOBEC3A	APOBEC3A	Definite	APOBEC3A	chembl:CHEMBL586670		DTC
APOBEC3A	APOBEC3A	Definite	APOBEC3A	GLAUCINE METHIODIDE		DTC
APOBEC3A	APOBEC3A	Definite	APOBEC3A	chembl:CHEMBL589421		DTC
APOBEC3A	APOBEC3A	Definite	APOBEC3A	chembl:CHEMBL589711		DTC
APOBEC3A	APOBEC3A	Definite	APOBEC3A	chembl:CHEMBL592314		DTC
APOBEC3A	APOBEC3A	Definite	APOBEC3A	STILONIUM IODIDE		DTC
CASP4	CASP4	Definite	CASP4	EMRICASAN	inhibitor	ChemblInteractions
TAOK3	TAOK3	Definite	TAOK3	MORPHINE		PharmGKB
TAOK3	TAOK3	Definite	TAOK3	FOSTAMATINIB	inhibitor	DrugBank	26516587
TNFSF14	TNFSF14	Definite	TNFSF14	BAMINERCEPT	inhibitor	TdgClinicalTrial|ChemblInteractions
CSF3R	CSF3R	Definite	CSF3R	FILGRASTIM	stimulator|agonist	TdgClinicalTrial|DrugBank|ChemblInteractions|TEND|TTD|GuideToPharmacologyInteractions	17127322|15949269|17494858|16033816|17001306
CSF3R	CSF3R	Definite	CSF3R	PEGFILGRASTIM	agonist	TdgClinicalTrial|DrugBank|ChemblInteractions|TEND|TTD|GuideToPharmacologyInteractions	15082029|17127322|15949269|12944913|16033816|17001306
CSF3R	CSF3R	Definite	CSF3R	LENOGRASTIM	agonist	DrugBank
CSF3R	CSF3R	Definite	CSF3R	PEXIDARTINIB		TTD
CSF3R	CSF3R	Definite	CSF3R	DETUMOMAB		DrugBank
CSF3R	CSF3R	Definite	CSF3R	RUXOLITINIB		DoCM|JAX-CKB	26475333|23634996|29977015|23656643|30348809|25180155|28031554|24081659
CSF3R	CSF3R	Definite	CSF3R	BALUGRASTIM	agonist	ChemblInteractions
CSF3R	CSF3R	Definite	CSF3R	LIPEGFILGRASTIM	agonist	DrugBank|ChemblInteractions
CSF3R	CSF3R	Definite	CSF3R	DASATINIB		CGI|JAX-CKB	23656643|28031554
CSF3R	CSF3R	Definite	CSF3R	PLX-5622		TTD	22294205
CSF3R	CSF3R	Definite	CSF3R	TRAMETINIB		JAX-CKB	30348809
CSF3R	CSF3R	Definite	CSF3R	TOFACITINIB		JAX-CKB	23656643
CSF3R	CSF3R	Definite	CSF3R	AZD-1480		JAX-CKB	28031554
CSF3R	CSF3R	Definite	CSF3R	IBRUTINIB		JAX-CKB	29977015
CSF3R	CSF3R	Definite	CSF3R	MOMELOTINIB		JAX-CKB	23656643
SLC26A8	SLC26A8	Definite	SLC26A8	TENOFOVIR		PharmGKB
KCNH7	KCNH7	Definite	KCNH7	TERAZOSIN	inhibitor	DrugBank	15098086
KCNH7	KCNH7	Definite	KCNH7	TEDISAMIL	blocker	ChemblInteractions
KCNH7	KCNH7	Definite	KCNH7	DALFAMPRIDINE	blocker	ChemblInteractions
KCNH7	KCNH7	Definite	KCNH7	PRAZOSIN	inhibitor		15098086
KCNH7	KCNH7	Definite	KCNH7	IBUTILIDE	inhibitor	DrugBank	9257085|15926871
KCNH7	KCNH7	Definite	KCNH7	GUANIDINE HYDROCHLORIDE	blocker	ChemblInteractions
KCNH7	KCNH7	Definite	KCNH7	DOXAZOSIN	inhibitor		15098086
KCNH7	KCNH7	Definite	KCNH7	MICONAZOLE	inhibitor		15778703|8760033
KCNH7	KCNH7	Definite	KCNH7	NERISPIRDINE	blocker	ChemblInteractions
S100A12	S100A12	Definite	S100A12	RIMEGEPANT		TTD
S100A12	S100A12	Definite	S100A12	METHOTREXATE		NCI	15077313
S100A12	S100A12	Definite	S100A12	ATOGEPANT		TTD
S100A12	S100A12	Definite	S100A12	OLOPATADINE	antagonist	DrugBank	11944917|16864903
S100A12	S100A12	Definite	S100A12	EPTINEZUMAB		TTD
S100A12	S100A12	Definite	S100A12	AMLEXANOX	antagonist	DrugBank	11944917|16864903|10051426
S100A12	S100A12	Definite	S100A12	UBROGEPANT		TTD
CACNA1A	CACNA1A	Definite	CACNA1A	PREGABALIN	modulator|inhibitor	TdgClinicalTrial|ChemblInteractions|TEND	16899342|17088553|17144644|17489948|17126531
CACNA1A	CACNA1A	Definite	CACNA1A	BEPRIDIL	inhibitor	TdgClinicalTrial|DrugBank|TEND	17139284|17016423|7565636
CACNA1A	CACNA1A	Definite	CACNA1A	FLUNARIZINE		TTD
CACNA1A	CACNA1A	Definite	CACNA1A	GABAPENTIN ENACARBIL	modulator	ChemblInteractions
CACNA1A	CACNA1A	Definite	CACNA1A	NISOLDIPINE		TdgClinicalTrial|TEND
CACNA1A	CACNA1A	Definite	CACNA1A	GABAPENTIN	modulator	ChemblInteractions
CACNA1A	CACNA1A	Definite	CACNA1A	LOPERAMIDE	inhibitor	DrugBank	17139284|17016423|8183255
CACNA1A	CACNA1A	Definite	CACNA1A	IMAGABALIN	modulator	ChemblInteractions
CACNA1A	CACNA1A	Definite	CACNA1A	ATAGABALIN	modulator	ChemblInteractions
CACNA1A	CACNA1A	Definite	CACNA1A	BEPRIDIL HYDROCHLORIDE	blocker	ChemblInteractions
CACNA1A	CACNA1A	Definite	CACNA1A	ELPETRIGINE	blocker	ChemblInteractions
CACNA1A	CACNA1A	Definite	CACNA1A	VERAPAMIL	inhibitor	DrugBank	10385261|19125880
CACNA1A	CACNA1A	Definite	CACNA1A	CELECOXIB		PharmGKB	22336956
CACNA1A	CACNA1A	Definite	CACNA1A	BIOALLETHRIN	blocker	DrugBank	14634047
CACNA1A	CACNA1A	Definite	CACNA1A	DOTARIZINE		DrugBank	14637173
CACNA1A	CACNA1A	Definite	CACNA1A	ZICONOTIDE	inhibitor	DrugBank	26344359
S100A13	S100A13	Definite	S100A13	AMLEXANOX	antagonist	DrugBank	10921913|9712836|11944917|16519964|10051426
S100A13	S100A13	Definite	S100A13	OLOPATADINE		DrugBank	11944917
S100A13	S100A13	Definite	S100A13	CALCIUM		DrugBank	16766622
JUN	JUN	Definite	JUN	DIPHENHYDRAMINE HYDROCHLORIDE		DTC
JUN	JUN	Definite	JUN	chembl:CHEMBL405759		TTD
JUN	JUN	Definite	JUN	COLCHICINE		DTC
JUN	JUN	Definite	JUN	CIPROFIBRATE		DTC	16680159
JUN	JUN	Definite	JUN	VINBLASTINE SULFATE		DTC
JUN	JUN	Definite	JUN	PATULIN		DTC	16680159
JUN	JUN	Definite	JUN	METHIMAZOLE		DTC
JUN	JUN	Definite	JUN	2-MERCAPTOPYRIMIDINE		DTC
JUN	JUN	Definite	JUN	SODIUM SELENITE		DTC
JUN	JUN	Definite	JUN	ANTHRACENE-9-CARBOXYLIC ACID		DTC
JUN	JUN	Definite	JUN	chembl:CHEMBL477052		DTC	21504179
JUN	JUN	Definite	JUN	BUPROPION HYDROCHLORIDE		DTC
JUN	JUN	Definite	JUN	SERTRALINE		DTC	16680159
JUN	JUN	Definite	JUN	CARBOXYMETHYL-TRIMETHYL-ARSONIUM		DTC
JUN	JUN	Definite	JUN	VINORELBINE TARTRATE		DTC
JUN	JUN	Definite	JUN	BENZO[B]FLUORANTHENE		DTC
JUN	JUN	Definite	JUN	CLOTRIMAZOLE		DTC	16680159
JUN	JUN	Definite	JUN	CINNARIZINE		DTC	16680159
JUN	JUN	Definite	JUN	GEMFIBROZIL		DTC	16680159
JUN	JUN	Definite	JUN	TROPISETRON		DTC
JUN	JUN	Definite	JUN	BRUCEANTIN		DTC	19199792
JUN	JUN	Definite	JUN	NEOCHAMAEJASMIN A		DTC	18380477
JUN	JUN	Definite	JUN	IRBESARTAN		DrugBank	15133856|15210574
JUN	JUN	Definite	JUN	AMINEPTINE		DTC
JUN	JUN	Definite	JUN	CRIDANIMOD		DTC
JUN	JUN	Definite	JUN	BUTINOLINE		DTC
JUN	JUN	Definite	JUN	SERGEOLIDE		DTC	19199792
JUN	JUN	Definite	JUN	NAFRONYL OXALATE		DTC
JUN	JUN	Definite	JUN	BENZENETHIOL		DTC
JUN	JUN	Definite	JUN	VINBLASTINE		DrugBank	16555127|15498923|12907245|17126817|16111654
JUN	JUN	Definite	JUN	QUINAPRIL HYDROCHLORIDE		DTC
JUN	JUN	Definite	JUN	CLOFIBRATE		DTC	16680159
JUN	JUN	Definite	JUN	HOLACANTHONE		DTC	19199792
JUN	JUN	Definite	JUN	LIPOIC ACID, ALPHA		DTC
JUN	JUN	Definite	JUN	CUPRIC CHLORIDE		DTC
JUN	JUN	Definite	JUN	AZELASTINE HYDROCHLORIDE		DTC
JUN	JUN	Definite	JUN	ATOMOXETINE HYDROCHLORIDE		DTC
JUN	JUN	Definite	JUN	ISOLIQUIRITIGENIN		DTC	21866899
JUN	JUN	Definite	JUN	chembl:CHEMBL275260		DTC
JUN	JUN	Definite	JUN	(-)-CAMPHOR		DTC
JUN	JUN	Definite	JUN	TRIFLUPROMAZINE HYDROCHLORIDE		DTC
JUN	JUN	Definite	JUN	MECHLORETHAMINE HYDROCHLORIDE		DTC
JUN	JUN	Definite	JUN	SANGIVAMYCIN		DTC	17371872
JUN	JUN	Definite	JUN	FENOFIBRATE		DTC	16680159
JUN	JUN	Definite	JUN	ROTENONE		DTC	16680159
JUN	JUN	Definite	JUN	RETINYLRETINOATE		DTC	18511283
JUN	JUN	Definite	JUN	IRISOLIDONE		DTC	17996449
JUN	JUN	Definite	JUN	ADAPALENE	antagonist	DrugBank	26947815|15727806
TNFSF13B	TNFSF13B	Definite	TNFSF13B	BLISIBIMOD	inhibitor	TdgClinicalTrial|ChemblInteractions|TTD
TNFSF13B	TNFSF13B	Definite	TNFSF13B	TABALUMAB	inhibitor	ChemblInteractions|TTD
TNFSF13B	TNFSF13B	Definite	TNFSF13B	BELIMUMAB	antibody|inhibitor|modulator	MyCancerGenome|TdgClinicalTrial|DrugBank|ChemblInteractions|TTD|PharmGKB
TNFSF13B	TNFSF13B	Definite	TNFSF13B	ATACICEPT	inhibitor	TdgClinicalTrial|ChemblInteractions
TNFSF13B	TNFSF13B	Definite	TNFSF13B	ETOPOSIDE		NCI	12644023
HIST1H2BC	H2BC4	Ambiguous	H2BC4	COPPER		DrugBank	14534351
RPL3	RPL3	Definite	RPL3	PUROMYCIN		DrugBank	10592235
RPL3	RPL3	Definite	RPL3	ANISOMYCIN		DrugBank	10592235
RPL3	RPL3	Definite	RPL3	XANTHINOL	binder	DrugBank	18079110
RPSA	RPSA	Definite	RPSA	MITOXANTRONE		NCI	8630412
RPSA	RPSA	Definite	RPSA	DOXORUBICIN		NCI	11493465
RPSA	RPSA	Definite	RPSA	DAUNORUBICIN		NCI	15161018
RPSA	RPSA	Definite	RPSA	TIGAPOTIDE		DrugBank	16759641
RPSA	RPSA	Definite	RPSA	COPPER		DrugBank	14534351|15359738
GAK	GAK	Definite	GAK	SB-202190		DTC	22951114
GAK	GAK	Definite	GAK	chembl:CHEMBL261454	inhibitor	DTC	19035792
GAK	GAK	Definite	GAK	BARICITINIB	inhibitor	GuideToPharmacologyInteractions
GAK	GAK	Definite	GAK	FOSTAMATINIB	inhibitor	DrugBank	26516587
ARRB2	ARRB2	Definite	ARRB2	TRAMADOL		PharmGKB	30549211
ARRB2	ARRB2	Definite	ARRB2	FENTANYL		PharmGKB	30549211
ARRB2	ARRB2	Definite	ARRB2	METHAMPHETAMINE		PharmGKB	17233643
ARRB2	ARRB2	Definite	ARRB2	BUPRENORPHINE		PharmGKB	30549211
C1QC	C1QC	Definite	C1QC	ALEMTUZUMAB			17139284|17016423
C1QC	C1QC	Definite	C1QC	BEVACIZUMAB		DrugBank	17139284|17016423|15886877
C1QC	C1QC	Definite	C1QC	TOSITUMOMAB			17139284|17016423
C1QC	C1QC	Definite	C1QC	EFALIZUMAB			17139284|17016423
C1QC	C1QC	Definite	C1QC	ADALIMUMAB			17139284|17016423
C1QC	C1QC	Definite	C1QC	MUROMONAB-CD3			17139284|17016423
C1QC	C1QC	Definite	C1QC	TRASTUZUMAB			17139284|17016423
C1QC	C1QC	Definite	C1QC	NATALIZUMAB			17139284|17016423
C1QC	C1QC	Definite	C1QC	PALIVIZUMAB		DrugBank	17139284|24711420|17016423
C1QC	C1QC	Definite	C1QC	CETUXIMAB		DrugBank	17139284|17016423|32117299
C1QC	C1QC	Definite	C1QC	ETANERCEPT			17139284|17016423
C1QC	C1QC	Definite	C1QC	DACLIZUMAB		DrugBank	17139284|17016423
C1QC	C1QC	Definite	C1QC	RITUXIMAB			17139284|17016423
C1QC	C1QC	Definite	C1QC	ALEFACEPT			17139284|17016423
C1QC	C1QC	Definite	C1QC	BASILIXIMAB			17139284|17016423
C1QC	C1QC	Definite	C1QC	ABCIXIMAB			17139284|17016423
C1QC	C1QC	Definite	C1QC	COPPER		DrugBank	23896426
C1QC	C1QC	Definite	C1QC	METHYLDOPA		DrugBank	23896426
F5	F5	Definite	F5	RIVAROXABAN		PharmGKB|FDA
F5	F5	Definite	F5	RAZAXABAN		TTD
F5	F5	Definite	F5	ESTRONE SODIUM SULFATE		PharmGKB	11532625|16113779|12067913|12869355|16301339|9459317|10073976|15467059|11859850|10943572|12069454|12138364|14551147|7968118|11703344
F5	F5	Definite	F5	ELTROMBOPAG		PharmGKB|FDA
F5	F5	Definite	F5	THROMBIN	activator	TdgClinicalTrial|DrugBank	17635715
F5	F5	Definite	F5	DROTRECOGIN ALFA (ACTIVATED)	inhibitor	ChemblInteractions
F5	F5	Definite	F5	AVATROMBOPAG		PharmGKB|FDA
F5	F5	Definite	F5	LUSUTROMBOPAG		PharmGKB|FDA
F5	F5	Definite	F5	THROMBOMODULIN ALFA		DrugBank
F5	F5	Definite	F5	TAMOXIFEN		PharmGKB|FDA	16818854|14512389
F5	F5	Definite	F5	ANTI-INHIBITOR COAGULANT COMPLEX	agonist	DrugBank	15385040
F5	F5	Definite	F5	CEPROTIN	inactivator	DrugBank
EGR1	EGR1	Definite	EGR1	GENIPIN		DTC	26283511
RBP4	RBP4	Definite	RBP4	FENRETINIDE		DTC|NCI	21591606|16034410
RBP4	RBP4	Definite	RBP4	ROSIGLITAZONE		NCI	16034410
RBP4	RBP4	Definite	RBP4	TRETINOIN		DrugBank	16461020
ACTB	ACTB	Definite	ACTB	ETHINYL ESTRADIOL		NCI	17288598
ACTB	ACTB	Definite	ACTB	CYCLOPHOSPHAMIDE		NCI	12167460
ACTB	ACTB	Definite	ACTB	QUERCETIN		DrugBank	21798748
HCK	HCK	Definite	HCK	XL-228	inhibitor	ChemblInteractions
HCK	HCK	Definite	HCK	chembl:CHEMBL406845		DTC
HCK	HCK	Definite	HCK	DASATINIB	inhibitor	DTC|ChemblInteractions
HCK	HCK	Definite	HCK	MASITINIB		TdgClinicalTrial
HCK	HCK	Definite	HCK	BOSUTINIB	inhibitor	DrugBank|ChemblInteractions
HCK	HCK	Definite	HCK	ENMD-981693	inhibitor	ChemblInteractions
HCK	HCK	Definite	HCK	HESPERADIN	inhibitor	DTC	19035792
HCK	HCK	Definite	HCK	NINTEDANIB	inhibitor	TALC
HCK	HCK	Definite	HCK	MLN-8054		DTC
HCK	HCK	Definite	HCK	TG100-801	inhibitor	ChemblInteractions
HCK	HCK	Definite	HCK	GEFITINIB		DTC
HCK	HCK	Definite	HCK	AST-487		DTC
HCK	HCK	Definite	HCK	ILORASERTIB	inhibitor	ChemblInteractions
HCK	HCK	Definite	HCK	PEXMETINIB	inhibitor	GuideToPharmacologyInteractions
HCK	HCK	Definite	HCK	R-406		DTC
HCK	HCK	Definite	HCK	IMATINIB MESYLATE		NCI	12509383
HCK	HCK	Definite	HCK	DORAMAPIMOD		TTD
HCK	HCK	Definite	HCK	IBRUTINIB	inhibitor	GuideToPharmacologyInteractions
HCK	HCK	Definite	HCK	DOVITINIB		DTC
HCK	HCK	Definite	HCK	QUERCETIN		DrugBank	10592235|17139284|17016423
HCK	HCK	Definite	HCK	PF-00562271		DTC
HCK	HCK	Definite	HCK	FOSTAMATINIB	inhibitor	DrugBank	26516587
CDC37	CDC37	Definite	CDC37	SODIUM MOLYBDATE		DTC	21486005
CDC37	CDC37	Definite	CDC37	GELDANAMYCIN		DTC	21486005
RGL4	RGL4	Definite	RGL4	TRAMADOL		PharmGKB	30971809
C3AR1	C3AR1	Definite	C3AR1	chembl:CHEMBL389348		DTC	25259874
CCR1	CCR1	Definite	CCR1	chembl:CHEMBL2205805		DTC	22957890
CCR1	CCR1	Definite	CCR1	TERPYRIDINE		DTC	22957890
CCR1	CCR1	Definite	CCR1	CCX354	antagonist	TdgClinicalTrial|ChemblInteractions|TTD|GuideToPharmacologyInteractions
CCR1	CCR1	Definite	CCR1	AZD4818	antagonist	ChemblInteractions
CCR1	CCR1	Definite	CCR1	BMS-817399	antagonist	TTD|GuideToPharmacologyInteractions
CCR1	CCR1	Definite	CCR1	chembl:CHEMBL519240		TTD
MARCKS	MARCKS	Definite	MARCKS	BIO-11006		TTD
ATG4B	ATG4B	Definite	ATG4B	TOLFENAMIC ACID		DTC
ATG4B	ATG4B	Definite	ATG4B	DOXYCYCLINE HYCLATE		DTC
ATG4B	ATG4B	Definite	ATG4B	chembl:CHEMBL528181		DTC
ATG4B	ATG4B	Definite	ATG4B	ALEXIDINE HYDROCHLORIDE		DTC
ATG4B	ATG4B	Definite	ATG4B	chembl:CHEMBL605084		DTC
ATG4B	ATG4B	Definite	ATG4B	chembl:CHEMBL601757		DTC
ATG4B	ATG4B	Definite	ATG4B	chembl:CHEMBL429095		DTC
ATG4B	ATG4B	Definite	ATG4B	BIFONAZOLE		DTC
ATG4B	ATG4B	Definite	ATG4B	9,10-PHENANTHRENEQUINONE		DTC
ATG4B	ATG4B	Definite	ATG4B	FENTICLOR		DTC
ATG4B	ATG4B	Definite	ATG4B	CETYLPYRIDINIUM BROMIDE		DTC
ATG4B	ATG4B	Definite	ATG4B	LINOLENIC ACID		DTC
ATG4B	ATG4B	Definite	ATG4B	chembl:CHEMBL599924		DTC
TNF	TNF	Definite	TNF	HYDROXYCHLOROQUINE		NCI	9002011
TNF	TNF	Definite	TNF	MIDAZOLAM		NCI	16406030
TNF	TNF	Definite	TNF	CHLOROQUINE	inhibitor	DrugBank	16670522|16418198|16870179|16761500|17456179
TNF	TNF	Definite	TNF	POMALIDOMIDE	inhibitor	DrugBank	22917017
TNF	TNF	Definite	TNF	RIFAMPIN		PharmGKB	22151084
TNF	TNF	Definite	TNF	AFELIMOMAB	inhibitor	DrugBank|ChemblInteractions	10829362
TNF	TNF	Definite	TNF	INFLIXIMAB	inhibitor	TdgClinicalTrial|DrugBank|ChemblInteractions|TEND|TTD|PharmGKB	16720636|16909270|23057546|16456024|26244882|12847678|18050183|18713756|19365401|22760475|16052578|24192118|12110154|17343250|22960943|15481318|15691299|15674127|15804598|22129793|11752352|25311255|12190096|18438841|15691217|17673491|15695296|17642244|16622728
TNF	TNF	Definite	TNF	CEFOTAXIME		NCI	8354907|10989981
TNF	TNF	Definite	TNF	ONERCEPT	inhibitor	DrugBank|ChemblInteractions
TNF	TNF	Definite	TNF	GLUCOSAMINE		DrugBank	16445576|12244074|16469053|16431966|15930455
TNF	TNF	Definite	TNF	PEGSUNERCEPT	inhibitor	ChemblInteractions|TTD
TNF	TNF	Definite	TNF	GEMCITABINE		PharmGKB	31616045
TNF	TNF	Definite	TNF	CLENBUTEROL		DrugBank	17139543|11193379|15021963|10071758|16261833
TNF	TNF	Definite	TNF	RISPERIDONE		NCI	15567770|11545247
TNF	TNF	Definite	TNF	ADALIMUMAB	antibody|inhibitor	TdgClinicalTrial|DrugBank|ChemblInteractions|TEND|TTD|PharmGKB	12044041|16720636|16909270|23057546|15022409|26244882|12847678|18050183|18713756|19365401|22760475|24192118|14532145|17343250|22960943|15046527|22129793|11752352|12190096|18438841|15200343
TNF	TNF	Definite	TNF	THALIDOMIDE	inhibitor	TdgClinicalTrial|DrugBank|TEND|TTD	8755512|12046682|12167383|12105857|12102294|11752352|12113124
TNF	TNF	Definite	TNF	AZ9773	inhibitor	ChemblInteractions
TNF	TNF	Definite	TNF	PSEUDOEPHEDRINE	inhibitor	DrugBank	24365491|21631396
TNF	TNF	Definite	TNF	RABEPRAZOLE		NCI	16815316
TNF	TNF	Definite	TNF	ETANERCEPT	inhibitor|antibody	TdgClinicalTrial|DrugBank|ChemblInteractions|TEND|TTD|PharmGKB	16720636|16909270|23057546|26244882|12847678|18050183|18713756|19365401|22760475|24192118|17343250|22960943|10375846|10405518|10206649|22129793|11752352|12190096|10338381|18438841|10357816
TNF	TNF	Definite	TNF	METHIMAZOLE		NCI	8491516
TNF	TNF	Definite	TNF	CARBAMAZEPINE		NCI|PharmGKB	15565432|11294926
TNF	TNF	Definite	TNF	ABBV-257		TTD
TNF	TNF	Definite	TNF	VADIMEZAN	inducer	TALC
TNF	TNF	Definite	TNF	DIGOXIN		DTC
TNF	TNF	Definite	TNF	LACTULOSE		NCI	11226652
TNF	TNF	Definite	TNF	CERTOLIZUMAB PEGOL	inhibitor	ChemblInteractions
TNF	TNF	Definite	TNF	ATORVASTATIN		PharmGKB	18997459
TNF	TNF	Definite	TNF	LENALIDOMIDE		ClearityFoundationClinicalTrial|TTD
TNF	TNF	Definite	TNF	ENBREL		TTD
TNF	TNF	Definite	TNF	NERELIMOMAB	inhibitor	ChemblInteractions
TNF	TNF	Definite	TNF	PLACULUMAB	inhibitor	TdgClinicalTrial|ChemblInteractions|TTD
TNF	TNF	Definite	TNF	HOMIDIUM BROMIDE		DTC
TNF	TNF	Definite	TNF	METHYLENE BLUE		DTC
TNF	TNF	Definite	TNF	MEROPENEM		NCI	8354907
TNF	TNF	Definite	TNF	TALMAPIMOD		DrugBank
TNF	TNF	Definite	TNF	ETHAMBUTOL		PharmGKB	22151084
TNF	TNF	Definite	TNF	CERTOLIZUMAB		TTD
TNF	TNF	Definite	TNF	GOLIMUMAB	inhibitor|antibody	TdgClinicalTrial|DrugBank|ChemblInteractions|TEND|TTD	21079302
TNF	TNF	Definite	TNF	DERSALAZINE		TdgClinicalTrial
TNF	TNF	Definite	TNF	PYRAZINAMIDE		PharmGKB	22151084
TNF	TNF	Definite	TNF	GENTAMICIN		NCI	14565862
TNF	TNF	Definite	TNF	LENERCEPT	inhibitor	ChemblInteractions
TNF	TNF	Definite	TNF	INAMRINONE	inhibitor	DrugBank	11805217|1611705|10075051|11969359|10444479
TNF	TNF	Definite	TNF	ANDROGRAPHOLIDE		DrugBank
TNF	TNF	Definite	TNF	ISONIAZID		PharmGKB	22151084
TNF	TNF	Definite	TNF	SOBLIDOTIN		NCI	11855751
TNF	TNF	Definite	TNF	PF-04236921		TdgClinicalTrial
TNF	TNF	Definite	TNF	OZORALIZUMAB	inhibitor	TdgClinicalTrial|ChemblInteractions
TNF	TNF	Definite	TNF	CELASTROL		TTD
TNF	TNF	Definite	TNF	CARBOPLATIN		PharmGKB	31616045
TNF	TNF	Definite	TNF	BAICALEIN		TTD
TNF	TNF	Definite	TNF	SORAFENIB		PharmGKB	22736425
TNF	TNF	Definite	TNF	BCG VACCINE		NCI	10022737
TNF	TNF	Definite	TNF	RUTIN		NCI	12423426
TNF	TNF	Definite	TNF	chembl:CHEMBL72511		TTD
TNF	TNF	Definite	TNF	chembl:CHEMBL306090		TTD
TNF	TNF	Definite	TNF	LAPACHONE		NCI	10075082
TNF	TNF	Definite	TNF	OMEPRAZOLE		NCI	16815316
TNF	TNF	Definite	TNF	BUPIVACAINE		NCI	15781526
TNF	TNF	Definite	TNF	INSULIN		NCI	16125526|9287059
TNF	TNF	Definite	TNF	PENTOXIFYLLINE		TTD
TNF	TNF	Definite	TNF	APREMILAST
TNF	TNF	Definite	TNF	HALOFUGINONE		NCI	16769768
TNF	TNF	Definite	TNF	PRANLUKAST		DrugBank	12801316|17430359|12801315
TNF	TNF	Definite	TNF	PROPYLTHIOURACIL		NCI	15119959
TNF	TNF	Definite	TNF	CYCLOSPORINE		PharmGKB	18444945
TNF	TNF	Definite	TNF	STAVUDINE		PharmGKB	20887379
TNF	TNF	Definite	TNF	REMTOLUMAB		TTD
TNF	TNF	Definite	TNF	EPINEPHRINE	agonist|antagonist	DrugBank	7733399|8609227
TNF	TNF	Definite	TNF	PYRIDOXINE		NCI	16277693
TNF	TNF	Definite	TNF	MILTEFOSINE		NCI	7883777
TNF	TNF	Definite	TNF	ORTATAXEL		TTD
TNF	TNF	Definite	TNF	DIDANOSINE		NCI	9430255
TNF	TNF	Definite	TNF	AMPHOTERICIN B		DTC
TNF	TNF	Definite	TNF	ETHYL PYRUVATE
TNF	TNF	Definite	TNF	IBUDILAST
TNF	TNF	Definite	TNF	VX-702		DrugBank
TNF	TNF	Definite	TNF	SPIRONOLACTONE		NCI	16837769
TNF	TNF	Definite	TNF	LENABASUM		TTD
TNF	TNF	Definite	TNF	NAFAMOSTAT		TTD
TNF	TNF	Definite	TNF	BENZO[E]PYRENE		DTC
TNF	TNF	Definite	TNF	ALTEPLASE		NCI	8615653
TNF	TNF	Definite	TNF	GLIMEPIRIDE		NCI	14686960
TNF	TNF	Definite	TNF	5,7-DIHYDROXY-4-METHYLCOUMARIN		DTC
TNF	TNF	Definite	TNF	PLINABULIN		DrugBank
TNF	TNF	Definite	TNF	ATIPRIMOD		DrugBank
TNF	TNF	Definite	TNF	POLAPREZINC	inhibitor	DrugBank
TNF	TNF	Definite	TNF	BINIMETINIB		DrugBank
TNF	TNF	Definite	TNF	DEXANABINOL		DrugBank	10202976|14664914
TNF	TNF	Definite	TNF	DILMAPIMOD		DrugBank
TNF	TNF	Definite	TNF	PR-104		DrugBank
FPR1	FPR1	Definite	FPR1	PENICILLIN G POTASSIUM		DTC
FPR1	FPR1	Definite	FPR1	chembl:CHEMBL1290251	agonist	DTC|TTD|GuideToPharmacologyInteractions	20870313
FPR1	FPR1	Definite	FPR1	PHENYLBUTAZONE		DTC
FPR1	FPR1	Definite	FPR1	SULFINPYRAZONE		DTC
FPR1	FPR1	Definite	FPR1	SPINORPHIN	antagonist	GuideToPharmacologyInteractions
FPR1	FPR1	Definite	FPR1	chembl:CHEMBL1290365		DTC	20870313
FPR1	FPR1	Definite	FPR1	NEDOCROMIL	antagonist	DrugBank	8384226|1326878|1329582
FPR1	FPR1	Definite	FPR1	REBAMIPIDE		TTD
CYBB	CYBB	Definite	CYBB	DEXTROMETHORPHAN	inhibitor	DrugBank	14734632
CYBB	CYBB	Definite	CYBB	APIGENIN		DTC	23786520
CYBB	CYBB	Definite	CYBB	CHRYSIN		DTC	23786520
CYBB	CYBB	Definite	CYBB	LUTEOLIN		DTC	23786520
FGR	FGR	Definite	FGR	TG100-801	inhibitor	ChemblInteractions
FGR	FGR	Definite	FGR	NINTEDANIB	inhibitor	TALC
FGR	FGR	Definite	FGR	APITOLISIB	inhibitor	GuideToPharmacologyInteractions
FGR	FGR	Definite	FGR	DASATINIB	inhibitor	DrugBank|ChemblInteractions	18180381
FGR	FGR	Definite	FGR	ENMD-981693	inhibitor	ChemblInteractions
FGR	FGR	Definite	FGR	PRT-2607	inhibitor	GuideToPharmacologyInteractions
FGR	FGR	Definite	FGR	XL-228	inhibitor	ChemblInteractions
FGR	FGR	Definite	FGR	ILORASERTIB	inhibitor	ChemblInteractions
FGR	FGR	Definite	FGR	ZANUBRUTINIB	inhibitor	DrugBank	31381333
FGR	FGR	Definite	FGR	FOSTAMATINIB	inhibitor	DrugBank	26516587
BAP1	BAP1	Definite	BAP1	VORINOSTAT			22038994
BAP1	BAP1	Definite	BAP1	EVEROLIMUS			27751729
BAP1	BAP1	Definite	BAP1	OLAPARIB			28389374
BAP1	BAP1	Definite	BAP1	PANOBINOSTAT			22038994
BAP1	BAP1	Definite	BAP1	APITOLISIB			28389374
BAP1	BAP1	Definite	BAP1	SUNITINIB			27751729
TXNDC11	TXNDC11	Definite	TXNDC11	HYDROCHLOROTHIAZIDE		PharmGKB
CSF2RB	CSF2RB	Definite	CSF2RB	REGRAMOSTIM	agonist	GuideToPharmacologyInteractions
CSF2RB	CSF2RB	Definite	CSF2RB	SARGRAMOSTIM	agonist	TdgClinicalTrial|DrugBank|ChemblInteractions|TEND	17139284|17016423|1424804
CSF2RB	CSF2RB	Definite	CSF2RB	TAGRAXOFUSP		TTD
CSF2RB	CSF2RB	Definite	CSF2RB	TALACOTUZUMAB		TTD
CSF2RB	CSF2RB	Definite	CSF2RB	FILGRASTIM	agonist	GuideToPharmacologyInteractions
CSF2RB	CSF2RB	Definite	CSF2RB	LERIDISTIM		TTD
CSF2RB	CSF2RB	Definite	CSF2RB	RESATORVID		DrugBank
SPHK1	SPHK1	Definite	SPHK1	DIMETHYLSPINGOSINE		DTC	19469544
SPHK1	SPHK1	Definite	SPHK1	chembl:CHEMBL554130		DTC	19632123
PYCR2	PYCR2	Definite	PYCR2	PROLINE		DrugBank	11479381|17139284|17016423
PYCR2	PYCR2	Definite	PYCR2	chembl:CHEMBL1161866		DrugBank	11479381|17139284|17016423
PER1	PER1	Definite	PER1	MORPHINE		NCI	15977398
PER1	PER1	Definite	PER1	MELATONIN		NCI	15978008|12895514
S100A8	S100A8	Definite	S100A8	METHOTREXATE		NCI	14722212
S100A8	S100A8	Definite	S100A8	METHYLDOPA		DrugBank	17050004
S100A8	S100A8	Definite	S100A8	COPPER		DrugBank	14534351
S100A8	S100A8	Definite	S100A8	CALCIUM		DrugBank	17050004
UCP2	UCP2	Definite	UCP2	SOYBEAN OIL		NCI	10868951
UCP2	UCP2	Definite	UCP2	HEPARIN		NCI	10868951
UCP2	UCP2	Definite	UCP2	LIOTHYRONINE SODIUM		NCI	9428737|10444435
UCP2	UCP2	Definite	UCP2	SODIUM CHLORIDE		NCI	10868951
SLC25A4	SLC25A4	Definite	SLC25A4	CLODRONIC ACID	inhibitor	TdgClinicalTrial|TTD	11752352|11961144
SLC25A4	SLC25A4	Definite	SLC25A4	ADENOSINE TRIPHOSPHATE		DrugBank	17210842
SLC25A4	SLC25A4	Definite	SLC25A4	ETIDRONIC ACID	inhibitor	DrugBank	21111853|21555003|11961144
GNG2	GNG2	Definite	GNG2	HALOTHANE		DrugBank	10913255|12657848|11961592|15175324|12826849
HLA-DRB5	HLA-DRB5	Definite	HLA-DRB5	AMOXICILLIN		PharmGKB	10535882
HLA-DRB5	HLA-DRB5	Definite	HLA-DRB5	1D09C3		TdgClinicalTrial
HLA-DRB5	HLA-DRB5	Definite	HLA-DRB5	CLOZAPINE		PharmGKB	11146763
HLA-DRB5	HLA-DRB5	Definite	HLA-DRB5	CLAVULANIC ACID		PharmGKB	10535882
OASL	OASL	Definite	OASL	RIBAVIRIN		PharmGKB	21993426
CR1	CR1	Definite	CR1	CDX-1135		TTD
CR1	CR1	Definite	CR1	ECULIZUMAB		PharmGKB	24038027
TCN1	TCN1	Definite	TCN1	CYANOCOBALAMIN		NCI	2876185
TCN1	TCN1	Definite	TCN1	HYDROXOCOBALAMIN		DrugBank	6726060|844253
PI4K2B	PI4K2B	Definite	PI4K2B	ADENOSINE	inhibitor	GuideToPharmacologyInteractions
PI4K2B	PI4K2B	Definite	PI4K2B	RESVERATROL		DrugBank	16102733
TUBA4A	TUBA4A	Definite	TUBA4A	MAYTANSINOL		DTC	563462
TUBA4A	TUBA4A	Definite	TUBA4A	SAGOPILONE		ChemblInteractions
TUBA4A	TUBA4A	Definite	TUBA4A	INDIBULIN	inhibitor	ChemblInteractions
TUBA4A	TUBA4A	Definite	TUBA4A	chembl:CHEMBL1795737		DTC	21664138
TUBA4A	TUBA4A	Definite	TUBA4A	chembl:CHEMBL2036124		DTC	22543234
TUBA4A	TUBA4A	Definite	TUBA4A	BRENTUXIMAB VEDOTIN	inhibitor	ChemblInteractions
TUBA4A	TUBA4A	Definite	TUBA4A	VINORELBINE TARTRATE	inhibitor	ChemblInteractions
TUBA4A	TUBA4A	Definite	TUBA4A	DOCETAXEL	inhibitor	ChemblInteractions
TUBA4A	TUBA4A	Definite	TUBA4A	DAVUNETIDE		ChemblInteractions
TUBA4A	TUBA4A	Definite	TUBA4A	PACLITAXEL	inhibitor	DTC|ChemblInteractions	23631389|25369367|25768699|24457094|22595423|23313639|17887662|23387901|19758808|23725535|24953821
TUBA4A	TUBA4A	Definite	TUBA4A	ERIBULIN MESYLATE	inhibitor	ChemblInteractions
TUBA4A	TUBA4A	Definite	TUBA4A	chembl:CHEMBL1935538		DTC	22435708
TUBA4A	TUBA4A	Definite	TUBA4A	PODOFILOX	inhibitor	DTC|DrugBank	20814887|17765552|20657644|1411635|24953821|21402478|20810285|20979080|19286405
TUBA4A	TUBA4A	Definite	TUBA4A	CABAZITAXEL	inhibitor|binder	TdgClinicalTrial|DrugBank|ChemblInteractions
TUBA4A	TUBA4A	Definite	TUBA4A	ZAMPANOLIDE		DTC	19877653
TUBA4A	TUBA4A	Definite	TUBA4A	VINORELBINE		DTC	25768699
TUBA4A	TUBA4A	Definite	TUBA4A	VINCRISTINE SULFATE	inhibitor	ChemblInteractions
TUBA4A	TUBA4A	Definite	TUBA4A	LEXIBULIN	inhibitor	ChemblInteractions
TUBA4A	TUBA4A	Definite	TUBA4A	FOSBRETABULIN TROMETHAMINE		ChemblInteractions
TUBA4A	TUBA4A	Definite	TUBA4A	TRASTUZUMAB EMTANSINE	inhibitor	ChemblInteractions
TUBA4A	TUBA4A	Definite	TUBA4A	FOSBRETABULIN DISODIUM	inhibitor	ChemblInteractions
TUBA4A	TUBA4A	Definite	TUBA4A	VINCRISTINE	inhibitor	DTC|TdgClinicalTrial|DrugBank	16539377|20691709|21664138|23916255|11168494|20442307
TUBA4A	TUBA4A	Definite	TUBA4A	VINBLASTINE SULFATE	inhibitor	ChemblInteractions
TUBA4A	TUBA4A	Definite	TUBA4A	VINBLASTINE		DTC	23708010|23916255
TUBA4A	TUBA4A	Definite	TUBA4A	CROLIBULIN	inhibitor	ChemblInteractions
TUBA4A	TUBA4A	Definite	TUBA4A	NOCODAZOLE		DTC	21194809|25815147|25369367|25262051|23313639
TUBA4A	TUBA4A	Definite	TUBA4A	COLCHICINE	inhibitor	DTC|ChemblInteractions	23750455|25805446|24502232|25061803|25937236|24773591|25938266
TUBA4A	TUBA4A	Definite	TUBA4A	COMBRETASTATIN A4		DTC	23631389|16913727|22543234|25584687|24669888|17765552|25192811
TUBA4A	TUBA4A	Definite	TUBA4A	CYCLOSTREPTIN		DTC	17206139
TUBA4A	TUBA4A	Definite	TUBA4A	chembl:CHEMBL2036119		DTC	22543234
TUBA4A	TUBA4A	Definite	TUBA4A	VORINOSTAT		DTC	20491440
TUBA4A	TUBA4A	Definite	TUBA4A	VERUBULIN		ChemblInteractions
TUBA4A	TUBA4A	Definite	TUBA4A	MAYTANSINE		DTC	563462
TUBA4A	TUBA4A	Definite	TUBA4A	ABT-751		DTC	25468039
TUBA4A	TUBA4A	Definite	TUBA4A	PLINABULIN	inhibitor	ChemblInteractions
TUBA4A	TUBA4A	Definite	TUBA4A	CURCUMIN		DTC	23830698
TUBA4A	TUBA4A	Definite	TUBA4A	PATUPILONE		DrugBank	17139284|17016423
TUBA4A	TUBA4A	Definite	TUBA4A	IXABEPILONE	inhibitor	ChemblInteractions
TUBA4A	TUBA4A	Definite	TUBA4A	VINFLUNINE	inhibitor	ChemblInteractions
TUBA4A	TUBA4A	Definite	TUBA4A	LARGAZOLE		DTC	20491440
TUBA4A	TUBA4A	Definite	TUBA4A	PACLITAXEL POLIGLUMEX		ChemblInteractions
TUBA4A	TUBA4A	Definite	TUBA4A	chembl:CHEMBL453818		DTC	12141877
ATP7B	ATP7B	Definite	ATP7B	CARBOPLATIN		NCI|PharmGKB	26194361|15213293
ATP7B	ATP7B	Definite	ATP7B	PLATINUM		NCI	15213293
ATP7B	ATP7B	Definite	ATP7B	CISPLATIN		NCI	12509969|11605050|15213293
ATP7B	ATP7B	Definite	ATP7B	OXALIPLATIN		NCI	15213293
ATP7B	ATP7B	Definite	ATP7B	DAUNORUBICIN		PharmGKB	25119182
CXCL10	CXCL10	Definite	CXCL10	ELDELUMAB		TdgClinicalTrial|DrugBank|TTD
CXCL10	CXCL10	Definite	CXCL10	RITONAVIR		NCI	11141242
CXCL10	CXCL10	Definite	CXCL10	NI-0801	inhibitor	ChemblInteractions|TTD
CXCL10	CXCL10	Definite	CXCL10	ATROPINE		NCI	15315164
CXCL10	CXCL10	Definite	CXCL10	ANTIBIOTIC		NCI	10634213
CXCL10	CXCL10	Definite	CXCL10	ATORVASTATIN		NCI	10559511
CXCL10	CXCL10	Definite	CXCL10	REGRAMOSTIM		NCI	11591765
CXCL10	CXCL10	Definite	CXCL10	METHYLPREDNISOLONE		NCI	17220550
CXCL10	CXCL10	Definite	CXCL10	OXALIPLATIN		NCI	16101140
CXCL10	CXCL10	Definite	CXCL10	TESTOSTERONE		NCI	9681518
CXCL10	CXCL10	Definite	CXCL10	STAVUDINE		NCI	11141242
CXCL10	CXCL10	Definite	CXCL10	ZIDOVUDINE		NCI	11141242
CXCL10	CXCL10	Definite	CXCL10	CLOVE OIL		DrugBank	28407719
CEACAM1	CEACAM1	Definite	CEACAM1	ARCITUMOMAB		TdgClinicalTrial|TEND	9389396|12865871
CEACAM1	CEACAM1	Definite	CEACAM1	CEA-SCAN		DrugBank	9389396|12865871
RXRB	RXRB	Definite	RXRB	TAZAROTENE	agonist	TdgClinicalTrial|DrugBank|TEND	10828316|17139284|17016423
RXRB	RXRB	Definite	RXRB	TRETINOIN	agonist	TdgClinicalTrial|DrugBank|TEND	16109390|16420438|17184907|15379735|16392701
RXRB	RXRB	Definite	RXRB	chembl:CHEMBL190635		TTD
RXRB	RXRB	Definite	RXRB	ACITRETIN	agonist	DrugBank|ChemblInteractions	17139284|17016423
RXRB	RXRB	Definite	RXRB	MOFAROTENE	modulator	ChemblInteractions
RXRB	RXRB	Definite	RXRB	BEXAROTENE	activator|agonist	TALC|TdgClinicalTrial|DrugBank|ChemblInteractions|TEND|GuideToPharmacologyInteractions	15632250|17483357|15897247|18765556|17139284|11702369|17016423|16495926|17008586|14700480|15056048
RXRB	RXRB	Definite	RXRB	ALITRETINOIN	agonist	DrugBank|ChemblInteractions|TEND|TTD	16109390|16277658|18321241|17132853|17491551|16420438|19678713
RXRB	RXRB	Definite	RXRB	ETRETINATE	agonist	DrugBank|ChemblInteractions	17139284|17016423
RXRB	RXRB	Definite	RXRB	ADAPALENE	agonist	TdgClinicalTrial|DrugBank|TEND	19929446|31273085|9204085|17139284|17016423|10651997
RXRB	RXRB	Definite	RXRB	IRX-4204	agonist	ChemblInteractions
RXRB	RXRB	Definite	RXRB	BEZAFIBRATE	agonist	DrugBank	23843199
RXRB	RXRB	Definite	RXRB	DOCONEXENT	activator	DrugBank	23723389|11118147
RXRB	RXRB	Definite	RXRB	ROSIGLITAZONE		DrugBank	23843199
PFN1	PFN1	Definite	PFN1	ARTENIMOL	ligand	DrugBank	26340163
CA1	CA1	Definite	CA1	DICHLORPHENAMIDE	inhibitor	TdgClinicalTrial|DrugBank|ChemblInteractions|TEND|TTD|GuideToPharmacologyInteractions	19019313|9336012|14684332|19648295|17228881
CA1	CA1	Definite	CA1	ACETAZOLAMIDE SODIUM	inhibitor	ChemblInteractions
CA1	CA1	Definite	CA1	ZONISAMIDE	inhibitor	DrugBank|TEND|GuideToPharmacologyInteractions	15837316|17762320|18537527|18343915|18782051|17582922|8494570|18162396
CA1	CA1	Definite	CA1	BENZOLAMIDE	inhibitor	TTD|GuideToPharmacologyInteractions
CA1	CA1	Definite	CA1	POLMACOXIB	inhibitor	TdgClinicalTrial|ChemblInteractions|TTD
CA1	CA1	Definite	CA1	BRINZOLAMIDE	inhibitor	DrugBank|GuideToPharmacologyInteractions	14684332|11224713
CA1	CA1	Definite	CA1	SACCHARIN		TTD
CA1	CA1	Definite	CA1	DORZOLAMIDE	inhibitor	DrugBank|GuideToPharmacologyInteractions	9029437|8070313|8875343
CA1	CA1	Definite	CA1	ETHOXZOLAMIDE	inhibitor	TdgClinicalTrial|DrugBank|ChemblInteractions|TEND|TTD|GuideToPharmacologyInteractions	12956733|10649985|7929150|19520577|6816217|10995826
CA1	CA1	Definite	CA1	METHAZOLAMIDE	inhibitor	TdgClinicalTrial|DrugBank|ChemblInteractions|TEND|TTD|GuideToPharmacologyInteractions	10533697|15110853|9336012|14684332|10649985
CA1	CA1	Definite	CA1	IODIDE		TTD
CA1	CA1	Definite	CA1	AMLODIPINE	inhibitor	DrugBank	11061585|11392054|11101200
CA1	CA1	Definite	CA1	ETHINAMATE	inhibitor	DrugBank	1460006
CA1	CA1	Definite	CA1	ACETAZOLAMIDE	inhibitor	TdgClinicalTrial|DrugBank|ChemblInteractions|TEND|TTD|GuideToPharmacologyInteractions	10713865|12956733|18336310|8667211|10651143|11430635
CA1	CA1	Definite	CA1	SULPIRIDE	inhibitor	GuideToPharmacologyInteractions
CA1	CA1	Definite	CA1	CARZENIDE		TTD
CA1	CA1	Definite	CA1	CHLOROTHIAZIDE	inhibitor	TdgClinicalTrial|DrugBank|TEND	10713865|10954127
CA1	CA1	Definite	CA1	HISTIDINE	activator	GuideToPharmacologyInteractions
CA1	CA1	Definite	CA1	PHENYLMETHANESULFONAMIDE		TTD
CA1	CA1	Definite	CA1	chembl:CHEMBL418037		TTD
CA1	CA1	Definite	CA1	chembl:CHEMBL200673		TTD
CA1	CA1	Definite	CA1	chembl:CHEMBL144818		TTD
CA1	CA1	Definite	CA1	BENDROFLUMETHIAZIDE	inhibitor	DrugBank	16368240|15258186|17139284|17016423
CA1	CA1	Definite	CA1	PHENYLDIFLUOROMETHANESULFONAMIDE		TTD
CA1	CA1	Definite	CA1	SULFAMIDE		TTD
CA1	CA1	Definite	CA1	chembl:CHEMBL222837		TTD
CA1	CA1	Definite	CA1	CURCUMIN		TTD
CA1	CA1	Definite	CA1	METHYCLOTHIAZIDE	inhibitor	DrugBank	19119014|10713865|9546276
CA1	CA1	Definite	CA1	chembl:CHEMBL370159		TTD
CA1	CA1	Definite	CA1	QUINETHAZONE	inhibitor	DrugBank	18336309|18374572|18600270
CA1	CA1	Definite	CA1	COUMARIN		TTD
CA1	CA1	Definite	CA1	chembl:CHEMBL195540		TTD
CA1	CA1	Definite	CA1	CHLORTHALIDONE	inhibitor	DrugBank|GuideToPharmacologyInteractions	20625077
CA1	CA1	Definite	CA1	CATECHIN		TTD
CA1	CA1	Definite	CA1	LEVETIRACETAM		TEND
CA1	CA1	Definite	CA1	RESORCINOL		DTC	26073005
CA1	CA1	Definite	CA1	TRICHLORMETHIAZIDE	inhibitor	TdgClinicalTrial|DrugBank|TEND	19119014|17139284|17016423
CA1	CA1	Definite	CA1	HERNIARIN		TTD
CA1	CA1	Definite	CA1	HYDROCHLOROTHIAZIDE	inhibitor		19119014|10713865|9546276
CA1	CA1	Definite	CA1	HISTAMINE	activator	GuideToPharmacologyInteractions
CA1	CA1	Definite	CA1	CYCLOTHIAZIDE	inhibitor	DrugBank	19119014|8003661|19115843|9929558|8793745|9685234|8882618
CA1	CA1	Definite	CA1	INDISULAM	inhibitor	GuideToPharmacologyInteractions
CA1	CA1	Definite	CA1	chembl:CHEMBL7204		TTD
CA1	CA1	Definite	CA1	PHENOL		DTC|TTD	26073005
CA1	CA1	Definite	CA1	DIAZOXIDE	inhibitor	DrugBank	8298083|15306243|7681475|9439778|7585327
CA1	CA1	Definite	CA1	METHOCARBAMOL	inhibitor	DrugBank|ChemblInteractions|GuideToPharmacologyInteractions	1460006
CA1	CA1	Definite	CA1	NITRIC ACID		TTD
CA1	CA1	Definite	CA1	SULFAMATE		TTD
CA1	CA1	Definite	CA1	PARABEN		TTD
CA1	CA1	Definite	CA1	chembl:CHEMBL199464		TTD
CA1	CA1	Definite	CA1	TOPIRAMATE	inhibitor	DrugBank|GuideToPharmacologyInteractions	10768298|17826101
CA1	CA1	Definite	CA1	CYANATE		TTD
CA1	CA1	Definite	CA1	PARAOXON		TTD
CA1	CA1	Definite	CA1	PHENYLSULFAMATE		TTD
CA1	CA1	Definite	CA1	CATECHOL		DTC	26073005
CA1	CA1	Definite	CA1	HYDROFLUMETHIAZIDE	inhibitor	DrugBank	19119014|17139284|17016423
CA1	CA1	Definite	CA1	chembl:CHEMBL23796		TTD
CA1	CA1	Definite	CA1	chembl:CHEMBL193648		TTD
CA1	CA1	Definite	CA1	BENZTHIAZIDE	inhibitor	DrugBank	13760527|17139284|17016423
CA1	CA1	Definite	CA1	BENZENESULFONAMIDE		TTD
CA1	CA1	Definite	CA1	MEDRONIC ACID		DTC	24813742
PSENEN	PSENEN	Definite	PSENEN	AVAGACESTAT	inhibitor	TdgClinicalTrial|ChemblInteractions
PSENEN	PSENEN	Definite	PSENEN	chembl:CHEMBL247471		TdgClinicalTrial
PSENEN	PSENEN	Definite	PSENEN	chembl:CHEMBL392068		DTC	23181502|19443228
PSENEN	PSENEN	Definite	PSENEN	METHYLINOSITOL		TdgClinicalTrial
PSENEN	PSENEN	Definite	PSENEN	GSI-136		TdgClinicalTrial
PSENEN	PSENEN	Definite	PSENEN	SEMAGACESTAT	inhibitor	DTC|ChemblInteractions	19443228
PSENEN	PSENEN	Definite	PSENEN	BEGACESTAT	inhibitor	ChemblInteractions
PSENEN	PSENEN	Definite	PSENEN	IC261		DTC	20350806
PSENEN	PSENEN	Definite	PSENEN	TARENFLURBIL	modulator	ChemblInteractions
JUND	JUND	Definite	JUND	CLOZAPINE		NCI	12093589
PRKAB1	PRKAB1	Definite	PRKAB1	METFORMIN	activator|inducer	DTC|TdgClinicalTrial|DrugBank|TEND|PharmGKB	19428322|17307971|12960015|14500570|12890675|14502105|12086935|26471090|14871885|22722338
PRKAB1	PRKAB1	Definite	PRKAB1	PROGESTERONE		NCI	16020477
PRKAB1	PRKAB1	Definite	PRKAB1	PROPYLTHIOURACIL		NCI	12433937
PRKAB1	PRKAB1	Definite	PRKAB1	SAPONARIN		DTC	26471090
PRKAB1	PRKAB1	Definite	PRKAB1	ADENOSINE PHOSPHATE	activator	DrugBank	16518831|16642960|16620308|16634986|16513051
PRKAB1	PRKAB1	Definite	PRKAB1	WORTMANNIN		NCI	15928020
CYP1A1	CYP1A1	Definite	CYP1A1	DACARBAZINE		PharmGKB	27428168
CYP1A1	CYP1A1	Definite	CYP1A1	OLANZAPINE		PharmGKB	23492908
CYP1A1	CYP1A1	Definite	CYP1A1	CARBAMAZEPINE		PharmGKB	26951882|21121773
CYP1A1	CYP1A1	Definite	CYP1A1	ACACETIN		DTC	21482471
CYP1A1	CYP1A1	Definite	CYP1A1	DEFERASIROX		PharmGKB	25348619|27193993
CYP1A1	CYP1A1	Definite	CYP1A1	RISPERIDONE		NCI	10048600
CYP1A1	CYP1A1	Definite	CYP1A1	PHENOBARBITAL		PharmGKB	26951882|21121773
CYP1A1	CYP1A1	Definite	CYP1A1	HYPERICIN		NCI	14633740
CYP1A1	CYP1A1	Definite	CYP1A1	DAUNORUBICIN		NCI	15588138
CYP1A1	CYP1A1	Definite	CYP1A1	SPIRONOLACTONE		NCI	7079590
CYP1A1	CYP1A1	Definite	CYP1A1	GRANISETRON		PharmGKB	27809336
CYP1A1	CYP1A1	Definite	CYP1A1	QUERCETIN		NCI	10359656
CYP1A1	CYP1A1	Definite	CYP1A1	CAPECITABINE		PharmGKB	22426923
CYP1A1	CYP1A1	Definite	CYP1A1	RUTIN		NCI	14633740
CYP1A1	CYP1A1	Definite	CYP1A1	PHENYTOIN		PharmGKB	26951882|21121773
CYP1A1	CYP1A1	Definite	CYP1A1	DOCETAXEL		PharmGKB	22426923
CYP1A1	CYP1A1	Definite	CYP1A1	2-METHOXYESTRADIOL		DrugBank	12810639
CYP1A1	CYP1A1	Definite	CYP1A1	CHRYSIN	inhibitor	GuideToPharmacologyInteractions
CYP1A1	CYP1A1	Definite	CYP1A1	AMODIAQUINE		PharmGKB
CYP1A1	CYP1A1	Definite	CYP1A1	PROMETHAZINE		NCI	4024659
CYP1A1	CYP1A1	Definite	CYP1A1	WARFARIN		PharmGKB	27740732|8689941
CYP1A1	CYP1A1	Definite	CYP1A1	LANSOPRAZOLE		NCI	8647108
CYP1A1	CYP1A1	Definite	CYP1A1	DOXORUBICIN		NCI	15588138
CYP1A1	CYP1A1	Definite	CYP1A1	NABIXIMOLS	inhibitor	DrugBank	26264914|24160757
CYP1A1	CYP1A1	Definite	CYP1A1	INDIRUBIN	substrate	DrugBank	15056799
