# Supplementary material for: Identification of multipotent drugs for COVID-19 therapeutics with the evaluation of their SARS-CoV2 inhibitory activity
Source: Comput Struct Biotechnol J. 2021 Apr 7;19:1998–2017. doi: 10.1016/j.csbj.2021.04.014 (PMC8025584; doi:10.1016/j.csbj.2021.04.014)
Supplement: Supplementary data 1 [file mmc1.zip › Supplementary Table 6.xlsx]

## Sheet: Supplementary S6
S. No.	Proteins	Cavity Volume (Å3)
1	EndoN	645.869
2	ExoN	1316.78
3	Helicase	784.26
4	Methyltransferase	1154.2
5	N	896.62
6	PL-Pro	1028.78
7	RdRp	5004.25
8	Spike	968.85
9	Main Protease	394.793
