# Supplementary material for: Identification of multipotent drugs for COVID-19 therapeutics with the evaluation of their SARS-CoV2 inhibitory activity
Source: Comput Struct Biotechnol J. 2021 Apr 7;19:1998–2017. doi: 10.1016/j.csbj.2021.04.014 (PMC8025584; doi:10.1016/j.csbj.2021.04.014)
Supplement: Supplementary data 1 [file mmc1.zip › Supplementary Table 7.xlsx]

## Sheet: Supplementary S7
S. No.	Proteins	Amino Acids ( 5 Å)
1	EndoN	HIE-235, LEU-246, GLY-247, GLY-248, HIE-250, LYS-290, VAL-292, CYS-293, SER-294, VAL-276, ASN-278, GLU-327, ILE-328, SER-239, PRO-344, LYS-345, LEU-345
2	ExoN	ARG-289, VAL-290, TRP-292, GLN-313, ILE-332, GLY-333, ASN-334, PRO-335, TYR-351, ASP-352, ALA-353, GLN-354, LEU-336, PHE-367, TYR-368, TRP-385, ASN-386, CYS-387, ASN-388, VAL-389
3	Helicase	GLU-261, GLY-282, PRO-283, PRO-284, GLY-285, THR-286, GLY-287, LYS-288, SER-289, HIS-290, ARG-443, ARG-567, GLU-540
4	Methyltransferase	ASP-6931, PHE-6947, TYR-6930, ASP-6912, LEU-6898, GLY-6911, ASN-6899, LYS-6968, ASP-6928, GLY-6869, ASP-6897, SER-6872, GLY-6871, ALA-6870, HIS-6867, ASN-=6841, ALA-6877, GLY-6879, PRO-6878, TYR-6845
5	N	TRP-52, PHE-53, THR-54, ALA-55, THR-57, ASN-75, ASN-77, ARG-107, TYR-109, TYR-112, ILE-146, ASN-154, ALA-156
6	PL-Pro	GLY-4, GLY-163, ASP-164, PRO-247, PRO-248, ASN-267, TYR-268, TYR-264, TYR273, THR-301
7	RdRp	LYS-545, ARG-555, VAL-557, CYS-622, ASP-623, THR-680, SER-682, THR-687, ALA-688, ASN-691, SER-759, ASP-760
8	Spike	ASP-427, ASP-428, ARG-408, GLY-381, THR-430, VAL-382, LYS-378, ALA-411, GLN-414, LYS-386, PHE-515, LEU-517, LEU-390, TYR-380, VAL-987, GLU-988, ASP-985
9	Main Protease	THR-26, THR-25, LEU-27, TYR-54, CYS-44, HIS-41, CYS-145, GLY-143, SER-144, ASN-142, PHE-140, LEU-141, MET-49, HIS-163, HIS-164, MET-165, GLU-166, LEU-167, PRO-168, HIS-172, GLN-189, ARG-188, ASP-187
